# Supplementary material for: Obesity prevention in the early years: A mapping study of national policies in England from a behavioural science perspective
Source: PLoS One. 2020 Sep 30;15(9):e0239402. doi: 10.1371/journal.pone.0239402 (PMC7526925; doi:10.1371/journal.pone.0239402)
Supplement: S1 File — (XLSX) [file pone.0239402.s001.xlsx]

## Sheet: Coding guidelines
STEP 1- Coding of risk factors (Foresight variables)						Objective 1	Tab- 'Foresight coding'
	Aim is to code each variable to the most appropriate COM-B construct/s											Abbreviations				COM-B constructs			BCW intervention types				BCW policy categories
	To be done by 2 coders independently											BCW- Behaviour Change Wheel				Physical capability			Education				Communication/ marketing
1	Code whether the variable is directly applicable to the child- 1 denoting that it is, 0 denoting that it is not ('Child target')											COP1- Childhood Obesity Plan 1				Psychological capability			Persuasion				Guidelines
2	Code whether the variable is applicable to the child via the parent- 1 denoting that it is, 0 denoting that it is not ('Parent target')											COP2- Childhood Obesity Plan 2				Physical opportunity			Incentivisation				Fiscal measures
3	For the COM-B coding, take each Foresight variable in turn and consider how it is related to energy balance behaviours ('COM-B xx')															Social opportunity			Coercion				Regulation
	Focus on this rather than the type of intervention that would be needed to change the variable															Automatic motivation			Training				Legislation
4	Use a code of 1 where that COM-B construct is relevant for the variable in question (and 0 where it is not)																		Restriction				Environmental/ social planning
	A variable can be coded for more than one COM-B construct																		Environmental restructuring				Service provision
5	The coding is then reconciled by the 2 coders																		Modelling
	Where coders agree, the cell is coloured green																		Enablement
	Where coders disagree, a consensus is to be reached through discussion and this coding recorded. The cell is coded red.
6	The % agreement can be calculated using the proportion of 'agreeements'
STEP 2- identification of relevant policies						Objective 2	Tab- 'Search strategy- policies'	Tab- 'Policy coding'
	Aim is to identify policies relating to early years obesity
	To be done by 1 or more researcher
1	Search for any policies which would link to child energy balance behaviours using the search strategy
	Policies were required to be 'concrete and actionable' rather than aims/ aspirations
2	Specific actions were identified within the documents- one document or policy could there contain more than 1 specific policy actions
3	Compile the policy actions into a list in the 'Policy coding' tab
4	Extract any relevant information from the documents including:					weblink
						broader context (e.g. COP1, Change4Life)
						policy type (e.g. guidance document, policy paper)
						sector (e.g. Department of Health and Social Care)
						additional notes
						cited underpinning evidence if applicable (e.g. reference list, NICE- National Institute for Health and Care Excellence- guideline)
						policy target (e.g. food companies, parents, early years settings)
						whether there is a focus on reducing health inequalities
						method of reducing health inequalities
						whether there is any statutory power
						any listed outcome measures to evaluate the policy
STEP 3- Coding of policies addressing early years obesity						Objective 2	Tab- 'Policy coding'
	Aim is to code each policy to the most appropriate BCW component/s
	To be done by 2 coders independently
1	For the BCW coding, first code by intervention type, take each policy action in turn and consider its mode of action.
	A policy action can be coded for more than one intervention type
	When coding intervention types, consider the policies in terms of the experience of the target population (rather than any intermediary actions e.g. on food companies/ advertisers). The latter are covered when coding policy categories
	NB/ Code modelling as an intervention type when something has potential to change adults behaviour as this then becomes an opportunity for modelling healthy behaviours to children
2	Use a code of 1 where that BCW intervention type is relevant for each policy action (and 0 where it is not)
3	Where a policy action is coded onto an intervention type, code the target of the policy, this could be any one or combination of:										C (CHILD: directly targets child e.g policy in an early years setting influencing child nutrition)
											PD (PARENT DIRECT: directly targets the child via the parent e.g. the policy impacts purchasing choices for child food)
											PI (PARENT INDIRECT: indirectly impacts on the child via the parent e.g. the policy impacts parent behaviour which could go onto impact the child via modelling or food brought into the house)
4	For the policy category coding, take each policy action in turn and consider which policy categories are applicable.
	A policy action can be coded for more than one policy category
	The policy categories are the policies that support delivery of the intervention types
5	Use a code of 1 where that BCW policy category is relevant for each policy action in question (and 0 where it is not)
6	The coding is then reconciled by the 2 coders
	Where coders agree, the cell is coloured green
	Where coders disagree, a consensus is to be reached through discussion and this coding recorded. The cell is coded red.
7	The % agreement can be calculated using the proportion of 'agreeements'
STEP 4- Mapping of policy actions onto Foresight variables						Objective 3	Tab- 'Mapping (not incl COP2)'	Tab- 'Policy coding'
	Aim is to map the policy actions onto the Foresight variables to identify where there are policy actions to target each Foresight variable and where there are potential opportunities for policy development
	This was done as a consensus exercise with 2 coders
1	Copy the list of Foresight variables and definitions
2	To the right of the Foresight variable, list the COM-B constructs, one per column
3	Take each Foresight variable in trun and mark which COM-B constructs are relevant for each Foresight variable using the coding from STEP 1 (1 denotes relevant, 0 denotes not relevant)
4	To the right of each COM-B construct, add further columns for each BCW intervention type which links to that COM-B construct (see matrix- Table 2)
5	Taking each Foresight variable in turn, scroll across to the first relevant COM-B construct (i.e. coded 1) and search in the 'Policy coded tab' for policies (coded in STEP 3) which could target that specific Foresight variable using that specific intervention type. List all of the relevant identified policy actions.
	If none are identified, write 'None identified' in the relevant cell
	Keep the behaviour of the child in mind as this is ultimately what we are trying to change, but it could be happening indirectly through changes in parents' behaviour
	Any changes in services could be considered as relevant even if several steps away from parents making change
6	Mark any policies which have been mapped in the 'Policy coding' tab- we have added 2 columns to the right of each BCW intervention type column ('Mapped' and 'Justification')- highlight the 'Mapped' cell if the policy has been mapped (to allow for quick identification) and add the rationale to the 'Justication' cell. This is just to provide additional information regarding which policy actions hav…
7	Repeat this for each Foresight variable
BELOW ARE ADDITIONAL STEPS TO INCORPORATE POLICIES WITHIN COP2
STEP 5- Identification and coding of COP2 policies addressing early years obesity						Objective 2	Tab- 'Policy coding (for COP2)'
	Aim is to identify relevant policies within COP2 to add to those identified above and then code each policy to the most appropriate BCW component/s
	To be done by 2 coders
1	Relevant policy actions identified from COP2 and compiled into a list in the 'Policy coding (for COP2)' tab
2	Extract any relevant information from the documents as per STEP 2 above
3	The policy actions were split into 2 groups- those which were new or revised from COP1 and those which were mentioned previously in COP1
4	Policy actions coded as per STEP 3 above
	NB/ This was done by one coder, in discussion with a 2nd coder
STEP 6- Mapping of COP2 policy actions onto Foresight variables						Objective 3	Tab- 'Mapping (incl COP2)'	Tab- 'Policy coding (for COP2)'
	Aim is to map the COP2 policy actions onto the Foresight variables and incorporate into the original mapping
	This was done as a consensus exercise with 2 coders
1	The COP2 policies were mapped onto the Foresight variables as per STEP 4 above
2	Any new examples of mapped policies are incorporated and into the original mapping document to create a new document 'Mapping (incl COP2)'
	If there was any uncertainty, these were highlighted yellow
	If there were changes that resulted in the removal of a mapped policy, this was highlighted red

## Sheet: Foresight coding
1st tier variables from Foresight map	Reason for variable not being included in COM-B mapping (if applicable)	Variable description (where provided by Foresight)	Linked key variables (from Foresight map)	Linked core variables (from Foresight map)	Child target	Parent target	COM-B physical capability	COM-B Psychological capability	COM-B physical opportunity	COM-B social opportunity	COM-B reflective motivation	COM-B automatic motivation	Notes
Stress		“Perceived level of stress by individuals”	Psychological ambivalence	N/A	1	1	0	1	0	0	0	1
Exposure to food advertising			Psychological ambivalence	Conscious control of accumulation	1	1	0	0	1	1	1	1
Food literacy		“Degree to which people are able to assess nutritional quality and provenance”	Psychological ambivalence	N/A	0	1	0	1	0	0	0	0
Self-esteem		“Sense of purpose and self-confidence of individuals”	Psychological ambivalence	Conscious control of accumulation	1	1	0	1	0	0	1	1
Perceived inconsistency of science-based messages		“Degree to which there is incompatibility between scientific assessments on food related issues which (are perceived) to be similar”	Psychological ambivalence	Conscious control of accumulation	0	1	0	1	0	0	1	0
Degree of physical education		“Degree to which people have learned to use their body (for labour, leisure and transport)”	Psychological ambivalence	N/A	1	1	1	0	1	1	1	0
Food abundance		“The aggregate amount of food (volume) that is at any moment in time available in UK society”	Psychological ambivalence	N/A	1	1	0	0	1	1	0	0
Food exposure		“The number of food cues individuals are confronted with on a daily basis”	Psychological ambivalence	N/A	1	1	0	0	1	0	0	0
Degree of innate activity in childhood		“Degree to which physical activity is part of typical childhood behaviour”	Physical activity	N/A	1	0	1	0	1	1	0	1
Level of recreational activity		“Degree to which people engage in physical activity for recreation”	Physical activity	N/A	1	1	1	0	1	1	1	0
Level of domestic activity	Not applicable for children
Level of occupational activity	Not applicable for children
Level of transport activity		“Level of physical activity associated to transport”	Physical activity	N/A	1	1	1	0	1	1	1	0
Side effects of drug use			Degree of primary appetite control	N/A	1	0	0	0	0	0	0	1
Functional fitness		“Level of physical fitness to perform daily tasks”	Physical activity	N/A	1	1	1	0	0	0	0	0
Reliance on pharma remedies	Not relevant in under 5s	"Reliance on pharma remedies to deal with effects of obesity"	Force of dietary habits	N/A	1	0	0	0	0	0	1	0	Focus on orlistat as this is the main drug px for weight loss (metformin appears primarily px for PCOS and BG disturbances- White et al, 2017)- ie- how is Orlistat related to eatig behaviours
Level of infections	Not applicable for children
Genetic and/or epigenetic predisposition to obesity	This is not linked to a key variable or core variable within the foresight map	“Degree to which a person is predisposed by his genetic make-up to develop obesity; degree of indirect inheritance that contributes to obesity susceptibility” CLARIFY- WE ARE TALKING ABOUT GENETIC AND AUTOMATIC APPETITE CONTROL	Degree of primary appetite control	N/A	1	0	0	0	0	0	0	1
Level of adipocyte metabolism	Not applicable as not amendable to intervention	“Degree to which fat is rapidly absorbed and stored in adipose tissue (fat storage cells)”	Degree of primary appetite control	N/A	1	0	0	0	0	0	0	1
Degree of optimal GI signalling	Not applicable as not amendable to intervention	“Degree of intestinal signals resulting from digestion and absorption of food that help to control the intake of type and amount of foods”	N/A	Importance of physical need	1	0	0	0	0	0	0	1
Level of satiety	Not applicable as not amendable to intervention	“Degree to which food digestion and absorption in the gut reduces the need for food intake”	Degree of primary appetite control	Importance of physical need	1	0	0	0	0	0	0	1
Palatability of food offerings			Degree of primary appetite control; Force of dietary habits	N/A	1	1	0	0	1	1	1	1
Quality and quantity of breast feeding (and weaning)			Degree of primary appetite control	N/A	0	1	1	1	1	1	1	1	Coded from the perspective of the mother- so how variable is linked to the behaviour by mum (ie breast feeding)
Desire to resolve tension	Not applicable for children	“Desire to resolve psychological conflict between what people desire and what they need to stay healthy”	Force of dietary habits
Demand for indulgence/ compensation		“Strength of demand for psychological release after stress or effort”	Force of dietary habits	N/A	1	1	0	1	0	0	1	1
Tendency to graze		“Tendency to eat outside fixed meal times”	Force of dietary habits		1	1	0	0	1	1	0	1
De-skilling		“The degree to which individuals are not able anymore to engage independently in routine tasks for daily living (such as cooking)” Conceptualising as having the skills and knowledge to cook healthily	Force of dietary habits		1	1	1	1	0	1	0	0	assumed that this would include all skills relating to food prep, not de-skilling with aging as suggested by the description
Convenience of food offerings		“The degree to which food offerings cater to the desire for convenience”	Force of dietary habits	N/A	0	1	0	0	1	1	1	0
Alcohol consumption	Not applicable for children
Portion size			Force of dietary habits	Level of available energy	1	1	0	1	1	1	1	1	coded as automatic motivation as involves brain systems activated by food reward
Purchasing power		No description provided 'financial ability to buy products/ services'- Eng Ox Dict	Force of dietary habits	N/A	0	1	0	0	1	1	0	0
Energy density of food offerings			N/A	Level of available energy; Strength of lock-in to accumulate energy	1	1	0	0	1	1	1	1	coded as automatic motivation as higher ED foods have a lower effect on satiety
Market price of food offerings			N/A	Strength of lock-in to accumulate energy	0	1	0	0	1	1	1	0

## Sheet: Search strategy- policies
Policy action search strategy
Searched for key documents:
Childhood Obesity Plan
Healthy Child Programme
To identify other documents related to diet, PA and obesity:
Searched for other documents using terms ‘Government child health strategy’ and identified a list of ‘what the government is doing about children’s health’. These fall under DofE and DHSC https://www.gov.uk/government/policies/children-s-health
Searched for documents relating specifically to obesity using the terms ‘Government obesity strategy’ and identified a list of ‘what government is doing about obesity and healthy eating’ https://www.gov.uk/government/policies/obesity-and-healthy-eating
Searched for documents relating to physical activity using the terms ‘Government strategy physical activity’
Searched in All Our Health in the areas of Adult obesity; Childhood obesity; Physical activity https://www.gov.uk/government/collections/all-our-health-personalised-care-and-population-health
Searched for documents relating to dental health with the terms ‘Government policy dental child’
To identify other potentially relevant areas of health:
Searched for documents relating to dental health with the terms ‘Government policy dental child’
Searched in All Our Health in the area of child oral health https://www.gov.uk/government/collections/all-our-health-personalised-care-and-population-health
During this search, identified documents relating to smoking and alcohol which may be relevant (both linked with low birth weight).
Related NICE guidance identified in above searches and also on NICE website
Searched for other potentially relevant policy areas (https://www.gov.uk/government/topics)

## Sheet: Policy coding
Policy actions	Link	Broader context (e.g. COP, HCP, NICE)	Policy type (e.g. guidance, policy paper,	Sector	Notes	Underpinning evidence	Target of policy	Focus on reducing health inequalities?	Method of reducing health inequalities	Statutory power	Outcome measures	Coders	Intervention function- Education	Target	Mapped	Justification	Intervention type- Persuasion	Target	Mapped	Justification	Intervention type- Incentivisation	Target	Mapped	Justification	Intervention type- Coercion	Target	Mapped	Justification	Intervention type- Training	Target	Mapped	Justification	Intervention type- Restriction	Target	Mapped	Justification	Intervention type- Environmental restructuring	Target	Mapped	Justification	Intervention type- Modelling	Target	Mapped	Justification	Intervention function- Enablement	Target	Mapped	Justification	Policy category- Communication/ marketing
Soft drinks levy	https://www.gov.uk/government/uploads/system/uploads/attachment_data/file/600791/Finance_Bill_2017_Explanatory_Notes.pdf	COP	Policy paper	HM Treasury	Money will go to Primary PE Premium and school breakfast clubs; designed to encourage producers to reduce sugar in products through reducing sugar and portion size and marketing low sugar alternatives. Included in March 2017 Finance Bill and apply from April 2018.	Reference list	Food companies/unversal	N		Mandatory	Not specified	HC/AB	0	C			0	C			0	C			0	C		It was earlier coded 1, but changed to 0 as levy not passed to customers	0	C			0	C			1	C		Reduced sugar content of drinks by manufacturers	0	C			0	C			0
Sugar reduction programme	https://www.gov.uk/government/collections/sugar-reduction	COP	Collection	PHE	Reducing sugar content of foods by at least 20% by 2020 (and 5% reduction in year 1), from a baseline of 2015; inlcudes a range of foods which contribute to children's sugar intake- initially breakfast cereals, yoghurts, biscuits, cakes, confectionary, morning goods (e.g. pastries), puddings, ice cream, sweet spreads; could be by reducing sugar content, portion size or shifting purchasing to lowe…	Reference list	Food companies/unversal	N		Voluntary	Not specified	HC/AB	0	C			0	C			0	C			0	C			0	C			0	C			1	C		Reduced sugar content of foods by manufacturers	0	C			0	C			0
Update of nutrient profile model	https://www.gov.uk/government/consultations/consultation-on-the-uk-nutrient-profiling-model-2018-review	COP	Open Consultation	PHE	Required for other areas of COP	Reference list	Ofcom	N		None	Not specified	not coded
Creation of healthy food environment in public sector settings	https://www.gov.uk/government/uploads/system/uploads/attachment_data/file/418072/gbs-food-catering-march2015.pdf	COP	https://www.gov.uk/government/uploads/system/uploads/attachment_data/file/418072/gbs-food-catering-march2015.pdf	COP	https://www.gov.uk/government/uploads/system/uploads/attachment_data/file/418072/gbs-food-catering-march2015.pdf	Reference list	Universal	N		Voluntary	Not specified	HC/AB	0	C			0	C			0	C			0	C			0	C			0	C			1	C		Healthier out of house food offererings	1	C		Provides examples of healthy choices, especially in leisure centres	0	C			0
Healthy Start Scheme	https://www.healthystart.nhs.uk/	COP	Guidance	NHS/DHSC	Vouchers for low income families (to cover fruit, veg, milk) and free vitamins for pregnancy and early years	Reference list	Families from lower socioeconomic status	Y	Vouchers	None	An evidence review with outcomes of diet, nutrition and health of pregnant and breastfeeding women and young children living in disadvantage and barriers to the scheme experienced by its beneficiaries.	HC/AB	1	PD		Some information on healthy eating for children provided on Healthy Start website	0	PD			0	PD			0	PD			0	PD			0	PD			0	PD			0	PD			1	PD		Provision of free vouchers	0
Primary schools to provide 30 mins/day moderate-to-vigorous activity	https://www.gov.uk/government/publications/childhood-obesity-a-plan-for-action/childhood-obesity-a-plan-for-action	COP	Guidance	DHSC	Target is 60 minutes a day with 30 minutes completed at school	Reference list	Schools/children	N		Recommendation	Not specified	HC/AB	0	C			0	C			0	C			0	C			0	C			0	C			1	C		Opportunities provided to be active auch as PE and break times	0	C			0	C			0
Primary PE and Sport Premium	http://www.healthyschools.org.uk/; https://www.gov.uk/guidance/pe-and-sport-premium-for-primary-schools; https://www.gov.uk/government/publications/school-inspection-handbook-from-september-2015	COP	Guidance	DHSC	Physical activity will be a key part of the new healthy schools rating scheme; Ofsted will assess how effectively Primary PE and Sport Premium is used and how effectively governors hold them to account	Reference list	Schools/children	N		Mandatory	Pupil outcomes, and how effectively governors hold school leaders to account for this.	HC/AB	0	C			0	C			0	C			0	C			0	C			0	C			1	C		Increased opportunities for PE	0	C			0	C			0
Coordination of PE in schools	https://www.gov.uk/government/publications/childhood-obesity-a-plan-for-action/childhood-obesity-a-plan-for-action	COP	Guidance	DHSC	Guidance on schools for coordinating PE- high quality sport programmes to be offered to primary schools- County Sports Partnerships, National Governing Bodies of sport, Youth Sport Trust	Reference list	Schools/children	N		None	Not specified	HC/AB	0	C			0	C			0	C			0	C			0	C			0	C			1	C		Improved opportunities for PE in school	0	C			0	C			0
Cycling and walking investment strategy- funding for bikeability training	https://www.gov.uk/government/uploads/system/uploads/attachment_data/file/603527/cycling-walking-investment-strategy.pdf	COP	Guidance	Department for Transport	Cycling and Walking Investment Strategy published 2017 includes how available financial resources will be spent. This includes an objective to increase the number of primary aged children who walk to school and funding for Bikeability training.	Reference list	Universal	N		Recommendation	Travel planning outcomes	HC/AB	0	C			0	C			0	C			0	C			1	C		Bike skills training	0	C			0	C			0	C			0	C			0
Cycling and walking investment strategy- walk to school project	https://www.gov.uk/government/uploads/system/uploads/attachment_data/file/603527/cycling-walking-investment-strategy.pdf; https://www.livingstreets.org.uk/what-we-do/walk-to-school#pri	COP	Policy paper	Department for Transport	Cycling and Walking Investment Strategy published 2017 includes how available financial resources will be spent. Including an objective to increase the number of primary aged children who walk to school and funding for Bikeability training. Only specific activity re walking to school is providing Living Streets with funding for the Walk to School project- incl resources for teachers	Reference list	Parents & children	N		Unclear	Travel planning outcomes	HC/AB	1	C		Information on the benefits of walking and resources for schools	0	C			1	C		Challenges where children can earn rewards for walking to school	0	C			0	C			0	C			0	C			0	C			0	C			1
Healthy Rating Scheme for primary schools	http://www.healthyschools.org.uk/	COP	Guidance	PSHE	Will provide evidence about steps taken by schools to promote healthy eating and activity.	Reference list	Children	N		None	Not coded	Not coded
Healthier food in schools- school meals and breakfast clubs	http://www.schoolfoodplan.com/actions/school-food-standards/; http://www.childrensfoodtrust.org.uk/childrens-food-trust/schools/school-food-standards/standards-for-your-school-food/about-the-school-food-standards/	COP	Guidance	DoE	The School Food Plan (2013); School Food Standards 2015 (needs updating in light of new guidance on sugar and nutrition)	Reference list	School children	N		Mandatory	Healthier foods in schools	HC/AB	0	C			0	C			0	C			0	C			0	C			0	C			1	C		Increases opportunities for healthy food choices in schools	0	C			0	C			0
Clearer food labelling	https://www.gov.uk/government/news/clearer-food-and-drink-labelling-for-consumers	COP	Press release	Department for Environment, Food & Rural Affairs	Will review whether more information can be provided on labels as leaving EU should provide greater flexibility.	Reference list	Universal	N		Voluntary	Not specified	HC/AB	1	PD		Information on nutritional content of foods	1	PD		Information will encourage healthier choices	0	PD			0	PD			0	PD			0	PD			0	PD			0	PD			0	PD			0
Food in early years settings	https://foundationyears.org.uk/	COP	Guidance	DoE	Voluntary guidelines; example menus.	Reference list	Children in early years	N		Voluntary	Case studies	HC/AB	0	C			0	C			0	C			0	C			0	C			0	C			1	C		Increases opportunities for healthy food choices in early years settings	1	C		Recommedations re modelling from other children and staff	0	C			0
Suite of digital applications for healthy eating		COP	Guidance	PHE	Develop a suite of digital applications to inform decisions about healthy eating (buiding on success of C4L Sugar Smart app).	Reference list	Parents & children	N		None	Not specified	Not coded
Enhanced health professional input re food and weight	https://www.gov.uk/government/publications/making-every-contact-count-mecc-practical-resources	COP	Guidance	PHE	Encouraging health professionals to discuss weight and nutrition with families and referring onwards. PHE has launched new resources to 'make every contact count'; Existing materials updated on E-learning for Health platform. Review of content relating to nutrition, physical activity, weight and weaning in materials used by midwives and health visitors.	Reference list	Universal	Y	One of the focuses in the document	None	Reduction of behaviours with impact on health amongst staff e.g. fewer smokers and number of people who report a behaviour change or health improvement	HC/AB	1	PD		Information provision	0	PD			0	PD			0	PD			0	PD			0	PD			0	PD			0	PD			0	PD			0
HCP Universal education at 28w pregnancy	https://www.gov.uk/government/publications/healthy-child-programme-pregnancy-and-the-first-5-years-of-life; https://www.nice.org.uk/guidance/cg62	HCP first 5 years	Policy paper	DHSC	Recommendations re supplementation, food safety, exercise and BMI measured. Health and lifestyle advice.	NICE	Universal	Y	Highlights impact of inequalities on health	None	Not specified	HC/AB	1	PI		Information on nutrition and exercise	0	PI			0	PI			0	PI			0	PI			0	PI			0	PI			0	PI			0	PI			0
HCP Progressive input up to 28w pregnancy	https://www.gov.uk/government/publications/healthy-child-programme-pregnancy-and-the-first-5-years-of-life	HCP first 5 years	Policy paper	DHSC	Offer of smoking cessation, planning of smoke-free environments for children, offer of weight control strategies and referral to weight management services.	Reference list	Progressive for women at 28weeks of pregnancy	Y	Highlights impact of inequalities on health	None	Not specified	HC/AB	1	PI		Information on smoking cessation and weight control	0	PI			0	PI			0	PI			0	PI			0	PI			0	PI			0	PI			0	PI			0
HCP Universal education from 28w pregnancy	https://www.gov.uk/government/publications/healthy-child-programme-pregnancy-and-the-first-5-years-of-life	HCP first 5 years	Policy paper	DHSC	Education as per 28 weeks	Reference list	Universal	Y	Highlights impact of inequalities on health	None	Not specified	HC/AB	1	PI		Information on nutrition and exercise	0	PI			0	PI			0	PI			0	PI			0	PI			0	PI			0	PI			0	PI			0
HCP Progressive input from 28w pregnancy	https://www.gov.uk/government/publications/healthy-child-programme-pregnancy-and-the-first-5-years-of-life	HCP first 5 years	Policy paper	DHSC	Education as per up to 28 weeks	Reference list	Progressive for women at 28weeks of pregnancy	Y	Highlights impact of inequalities on health	None	Not specified	HC/AB	1	PI		Information on smoking cessation and weight control	0	PI			0	PI			0	PI			0	PI			0	PI			0	PI			0	PI			0	PI			0
HCP Universal 1st week life	https://www.gov.uk/government/publications/healthy-child-programme-pregnancy-and-the-first-5-years-of-life; https://www.unicef.org.uk/babyfriendly/; https://www.nice.org.uk/guidance/cg37/chapter/1-Recommendations	HCP first 5 years	Policy paper	DHSC	Universal 1st week life initiates and supports breastfeeding, promotes breastfeeding with the Baby Friendly Initiative or similar, provides information about local breastfeeding support groups, provide advice re formula feedingsm, provides advice to fathers re supporting breastfeeding and health promotion information.	NICE	Universal	Y	Highlights impact of inequalities on health	None	Not specified	HC/AB	1	PD		Information on breastfeeding	1	PD		Promotion of breastfeeding	0	PD			0	PD			0	PD			0	PD			0	PD			0	PD			0	PD			0
HCP Progressive programme 1st week	https://www.gov.uk/government/publications/healthy-child-programme-pregnancy-and-the-first-5-years-of-life	HCP first 5 years	Policy paper	DHSC	Progressive programme 1st week life re infant feeding and children at risk of obesity. Provides additional support re breastfeeding and information re local support groups, information on delaying introduction of solids until 6m, information on Healthy Start. Additional support for children at risk of obesity.	Reference list	Progressive for women with babies in 1st week	Y	Highlights impact of inequalities on health	None	Not specified	HC/AB	1	PD		Information on breastfeeding, obesity risk, healthy start, signposting to local support groups	0	PD			0	PD			0	PD			0	PD			0	PD			0	PD			1	PD		Information re support groups	0	PD			0
HCP Progressive programme 1st week life	https://www.gov.uk/government/publications/healthy-child-programme-pregnancy-and-the-first-5-years-of-life	HCP first 5 years	Policy paper	DHSC	Smoking: Progressive programme 1st week life re smoking, smoking cessation interventions and advice on preventing infant smoke exposure	Reference list	Progressive for women with babies in 1st week	Y	Highlights impact of inequalities on health	None	Not specified	HC/AB	1	PD		Information on smoking cessation	1	PD		Promotion of breastfeeding and smoking cessation	0	PD			0	PD			0	PD			0	PD			0	PD			0	PD			0	PD			0
HCP Universal programme 1-6w life	https://www.gov.uk/government/publications/healthy-child-programme-pregnancy-and-the-first-5-years-of-life	HCP first 5 years	Policy paper	DHSC	Continues advice and support re breastfeeding, advice re Healthy Start, information on delaying introduction of solids until 6m, formula feeding information if appropriate, growth review if parents wish or there is a professional concern. Continue advice and support for breastfeeding.	Reference list	Universal	Y	Highlights impact of inequalities on health	None	Not specified	HC/AB	1	PD		Information on breastfeeding	0	PD			0	PD			0	PD			0	PD			0	PD			0	PD			0	PD			0	PD			0
HCP Progressive programme 1-6w life	https://www.gov.uk/government/publications/healthy-child-programme-pregnancy-and-the-first-5-years-of-life	HCP first 5 years	Policy paper	DHSC	Ongoing support and input re breastfeeding, increased input re smoking cessation. For children at risk of obesity; promotion of breastfeeding, additional support re feeding and weaning, advice on nutrition and exercise for the whole family and invitation to group-based postnatal reduction programmes. Ongoing support for breasfeeding and weening.	Reference list	Progressive for women with babies between 1 and 6 weeks	Y	Highlights impact of inequalities on health	None	Not specified	HC/AB	1	PD		Information on breastfeeding, general nutrition, signposting to postnatal weight reduction programmes and peer support breastfeeding schemes	0	PD			0	PD			0	PD			0	PD			0	PD			0	PD			1	PD		Peer support groups for breastfeeding	0	PD			0
HCP Universal programme 6w-6	https://www.gov.uk/government/publications/healthy-child-programme-pregnancy-and-the-first-5-years-of-life	HCP first 5 years	Policy paper	DHSC	Ongoing suport re breastfeeding, health review at 6-8w including feeding, weight and length. Key messages on eating, activity, weaning. Growth assessment at 3-4m if parents wish or there has been a professional concern re growth (including obesity) and measurement and explanation. Ongoing breast feeding support and health review.	Reference list	Universal	Y	Highlights impact of inequalities on health	None	Not specified	HC/AB	1	PD		Information on breastfeeding, eating, activity	0	PD			0	PD			0	PD			0	PD			0	PD			0	PD			0	PD			0	PD			0
HCP Progressive programme 6w-6m	https://www.gov.uk/government/publications/healthy-child-programme-pregnancy-and-the-first-5-years-of-life	HCP first 5 years	Policy paper	DHSC	For children at risk of obesity: Additonal support and input with breastfeeding, weaning advice, advice on nutriton and activity for whole family. Additional input re smoking cessation and smoke-free environments.	Reference list	Progressive for women with babies between 6weeks - 6months	Y	Highlights impact of inequalities on health	None	Not specified	HC/AB	1	PD		Information on breastfeeding, general nutrition, signposting to postnatal weight reduction programmes and peer support breastfeeding schemes	0	PD			0	PD			0	PD			0	PD			0	PD			0	PD			1	PD		Peer support groups for breastfeeding	0	PD			0
NCMP: Delivery of NCMP surveillance programme	https://assets.publishing.service.gov.uk/government/uploads/system/uploads/attachment_data/file/643226/PHE_national_child_measurement_programme_operational_guidance.pdf	NCMP	Operational guidance	PHE	Mainstream state funded schools, privately funded and special schools to be included where funds allow.	Reference list	Children in reception & year 6	N		Mandatory	Weight & height	HC/AB	0	PD			0	PD			0	PD			0	PD			0	PD			0	PD			0	PD			0	PD			1	PD		Changes in local services and PH to match population requirements as a result of local NCMP outcomes	0
NCMP: Feedback to parents as part of NCMP	https://assets.publishing.service.gov.uk/government/uploads/system/uploads/attachment_data/file/643226/PHE_national_child_measurement_programme_operational_guidance.pdf	NCMP	Operational guidance	PHE	LAs encouraged to provide routine feedback to all parents. LAs may choose to do proactive feedback for over weight and obese children based on MECC.	Reference list	Children in reception & year 7	N		Voluntary	Weight & height	HC/AB	1	PD		Information and sign posting provided to parents	0	PD			0	PD			0	PD			0	PD			0	PD			0	PD			0	PD			0	PD			0
NCMP: Online resources to support NCMP	https://www.local.gov.uk/sites/default/files/documents/L13_267%20NCMP%20FAQs%20v6.pdf	NCMP	Operational guidance	PHE	Guidance which address a number of transitional issues relating to the transfer of responsibility for delivering the National Child Measurement Programme to local government.	Not specified	Children in reception & year 8	N		None	Weight & height	HC/AB	1	PD		Online resources	0	PD			0	PD			0	PD			0	PD			0	PD			0	PD			0	PD			0	PD			1
C4L educational campaigns	https://www.nhs.uk/change4life	C4L	Guidance	PHE	National campaign supporting healthy eating for the whole family.	Not specified	Parents, families & families in lower socio-economic groups	N		None	Social, psychologucal and behavoural outcomes from a C4L evidence review	HC/AB	1	PD		Contain educational messages	1	PD		Contain persuasive elements	0	PD			0	PD			0	PD			0	PD			0	PD			1	PD		Use of positive images and messages of others doing healthy behaviours	0	PD			1
C4L educational Resources	https://www.nhs.uk/change4life#lGkRBJYF1ILY4VkL.97	C4L	Guidance	PHE	Educational resources for families regarding healthy eating and healthy snacks.	Not specified	Parents, families & families in lower socio-economic groups	N		None	A tracking study in continuous operation interviewing 300 mothers a month on how many change4life behaviours had been taken up	HC/AB	1	PD		Variety of educational resources in different media	1	PD		Messages trying to persuade change	0	PD			0	PD			0	PD			0	PD			0	PD			1	PD		Use of positive images and messages of others doing healthy behaviours	1	PD		Resources contain behavioural elements and can sign up to receive behavioural prompts	1
C4L educational Health apps	https://www.nhs.uk/change4life#lGkRBJYF1ILY4VkL.98	C4L	Guidance	PHE	Educational apps on healthy eating.	Not specified	Parents, families & families in lower socio-economic groups	N		None	A tracking study in continuous operation interviewing 300 mothers a month on how many change4life behaviours had been taken up	HC/AB	1	PD		Educational	0	PD			0	PD			0	PD			0	PD			0	PD			0	PD			0	PD			1	PD		Behavioural support and prompts for behaviour change	1
C4L money off vouchers	https://www.nhs.uk/change4life#lGkRBJYF1ILY4VkL.99	C4L	Guidance	PHE	Money off vouchers for fruit and vegetables.	Not specified	Parents, families & families in lower socio-economic groups	Y	Vouchers	None	Not specified	HC/AB	0	PD			0	PD			1	PD		Money off food if healthy	0	PD			0	PD			0	PD			0	PD			0	PD			1	PD		Financial support with purchasing healthy food/ PA opportunities	1
Guidance to support improved commissioning of early years services	https://www.gov.uk/government/publications/commissioning-of-public-health-services-for-children	Supporting public health: children, young people and families	Guidance	PHE	Documents supporting LAs and providers in commissioning and delivering children’s public health services 0-19. The purpose of the high impact area documents is to articulate the contribution of health visitors to the 0-5 agenda and school nurses to the 5-19 agenda and to describe areas where health visitors and school nurses have a significant impact on health and wellbeing and improving outcomes…	Public Health Outcomes Framework	Local authorities/0-19 year olds	N		None	Health and wellbeing outcomes	HC/AB	0	PD			0	PD			0	PD			0	PD			0	PD			0	PD			0	PD			0	PD			1	PD		Should improve early years input by HVs and SNs	0
5 a day logos	https://www.gov.uk/government/collections/public-health-outcomes-framework	Updated suite of 5 a day logos	Collection	PHE	Government 5 A Day logo licensing guidelines and application forms.	Public Health Outcomes Framework	Universal	N		Mandatory	Health and wellbeing outcomes	HC/AB	1	PD		Provides information re 5 a day message and FV portions in food	0	PD			0	PD			0	PD			0	PD			0	PD			0	PD			0	PD			0	PD			1
Lowering maximum protein content of formula milk so in line with infant formula	https://www.gov.uk/government/publications/protein-requirements-for-infant-and-follow-on-formula; http://www.legislation.gov.uk/uksi/2013/3243/regulation/2/made	Protein requirements	Guidance	DHSC	Draft technical amendment to EU Directive 2006/141/EC on protein requirements for infant and follow-on formula.	Not specified	Government	N		Mandatory	Protein levels	HC/AB	0	C			0	C			0	C			0	C			0	C			0	C			1	C		Infants fed follow on formula will obtain lower protein (in line with infant formua)	0	C			0	C			0
New marketing strategy as PHE takes on responsibility for health marketing'	https://www.gov.uk/government/publications/public-health-england-marketing-plan-2013-14	Public Health England Marketing Plan 2013 to 2014	Corporate report	PHE	This plan explains how Public Health England (PHE) marketing will motivate and support more people than ever before to improve their health.	Reference list	Universal	Y	One of the focuses in the document	None	Mortality, diet & exercise	Not coded
The Nursery milk scheme	https://www.nurserymilk.co.uk/about-nursery-milk-scheme;	Nursery Milk scheme	Guidance	DHSC	Free milk for under 5s for eligible childcare providers.	Not specified	Under 5s	N		None	Not specified	HC/AB	0	C			0	C			0	C			0	C			0	C			0	C			1	C		Milk provided for under 5s	0	C			0	C			0
Technical guidance on nutritional food labelling	https://www.gov.uk/government/publications/technical-guidance-on-nutrition-labelling	Technical guidance on food labelling	Guidance	DHSC	For buisnesses: Including a step-by-step support developing a 'Front of Pack' (FoP) nutrition label.	Not specified	Buisnessess	N		Mandatory	Not specified	HC/AB	1	PD		Supports clear info provision on food labels	0	PD			0	PD			0	PD			0	PD			0	PD			0	PD			0	PD			0	PD			0
Nutrient-based standards for catering in environments where food provided	https://www.gov.uk/government/uploads/system/uploads/attachment_data/file/648744/healthier_and_more_sustainable_nutrition_principles.pdf	Healthier and more sustainable catering	Guidance	PHE	Tailored to specific population groups; Healthier catering principles updated to reflect changes to givernment dietary advice. Primary aimed at adults.	Scientific evidence for nutrition and reference list	Universal	N		Recommendation	Not specified	HC/AB	0	PI			0	PI			0	PI			0	PI			0	PI			0	PI			1	PI		Improved food provision	0	PI			0	PI			0
The Eatwell Guide	https://www.gov.uk/government/publications/the-eatwell-guide	Eatwell Guide	Guidance	PHE	Make cooking and food an entitlement in key stages 1 to 3.	Reference list	For key stage 1 to 3	N		None	Not specified	HC/HS	1	PD		Information re FV- guidelines re frequency and portion size	0	PD			0	PD			0	PD			0	PD			0	PD			0	PD			0	PD			0	PD			1
Cooking and nutrition in the national curriculum	https://www.gov.uk/government/publications/national-curriculum-in-england-design-and-technology-programmes-of-study/national-curriculum-in-england-design-and-technology-programmes-of-study	National curriculum	Statutory guidance	DofE	Cooking and nutrition is compulsory in the national curriculum up to the end of KS3, included in KS1 so relevant for early years.	National curriculum in England: design and technology programmes of study	For key stage 1 to 3	N		Statutory	Not specified	HC/HS	1	C		Nutrition and cooking education	0	C			0	C			0	C			1	C		Cooking skills	0	C			0	C			0	C			0	C			0
Universal free school meals for KS1	https://www.gov.uk/guidance/universal-infant-free-school-meals-guide-for-schools-and-local-authorities	Free school meals	Statutory guidance	DofE/Education Funding Agency	Majority of school required to provide this.	Not specified	Children/families from lower SES	Y	Free school meals	Mandatory	Not specified	HC/HS	0	C			0	C			0	C			0	C			0	C			0	C			1	C		Improved food provision	0	C			1	C		Reducing financial burden	0
"What works well" recipe hub - school food plan	http://www.schoolfoodplan.com/report/introduce-food-based-standards-for-all-schools/	Health education within schools	Guidance	PHE	Online sharing of recipes that meet the school food standards.	Not specified	School catering services	N		None	Healthier schools	HC/HS	1	C		Online information	0	C			0	C			0	C			0	C			0	C			0	C			0	C			0	C			1
Healthy breakfast provision for schools with high proportion of children entitled to free meals- school food plan	http://www.schoolfoodplan.com/actions/school-food; http://www.schoolfoodplan.com/actions/breakfast-clubs/	The School Food Plan	Guidance	DofE	The school food plan is a practical guide for schools, their cooks and caterers.	Not specified	School catering services	N		Mandatory	Healthier schools	HC/HS	0	C			0	C			0	C			0	C			0	C			0	C			1	C		Improving food provision	0	C			0	C			1
Improved teaching of nutrition to teachers	http://www.schoolfoodplan.com/actions/school-food; http://www.schoolfoodplan.com/actions/teacher-training/	The School Food Plan	Guidance	dofE/PHE	The school food plan is a practical guide for schools, their cooks and caterers. Actions include National College for Teaching and Leadership’s (NCTL) commitment to include food and nutrition in their leadership training programme.	Not specified	School children	N		None	Delivering improvements in pupil health and wellbeing	HC/HS	1	C		Would expect nutrition knowledge down to pupils	0	C			0	C			0	C			0	C			0	C			1	C		Changed social context by improved awareness of nutrition by teachers	0	C			0	C			1
Use of local transport plans as an opportunity for encouraging active travel	https://www.gov.uk/government/publications/obesity-and-the-environment-briefing-increasing-physical-activity-and-active-travel	Obesity and the environment briefing	Guidance	DfT	Work in partnership with colleagues in the transport department and prioritise active travel when the local transport plan is reviewed; detailed guidance has been produced by DfT/ DHSC.	Reference list	Universal	N		None	Health outcomes	HC/HS	0	PD			0	PD			0	PD			0	PD			0	PD			0	PD			1	PD		Increased active travel opportunities	0	PD			0	PD			0
Joint Strategic Needs Assessment	https://www.gov.uk/government/publications/joint-strategic-needs-assessment-and-joint-health-and-wellbeing-strategies-explained	Commissioning for populations	Guidance	DfT/LAs/Health	Opportunities for physical activity (walking and cycling) to be integrated into plans. Detailed guidance by DfT to support this.	Not specified	Universal	Y	A focus of the whole document	Statutory	Health, social care and public healthoutcomes for the whole community. Reduce inequalities	HC/AB	0	PD			0	PD			0	PD			0	PD			0	PD			0	PD			1	PD		Increased opportunities for being active	0	PD			0	PD			0
Use of road safety strategies to create safer walking and play environments	https://www.gov.uk/government/publications/obesity-and-the-environment-briefing-increasing-physical-activity-and-active-travel; https://assets.publishing.service.gov.uk/government/uploads/system/uploads/attachment_data/file/487949/british_road_safety_statement_web.pdf	Obesity and the environment briefing	Guidance	DfT/LAs	Review the road safety strategy, benchmark it against the WHO guidance, and commit to a default 20mph speed limit where people live, work and shop. The British Road Safety Statement provides guiance.	Reference list	Universal	Y	One of the focuses in the document	None	Not specified	HC/AB	0	CPD			0	CPD			0	CPD			0	CPD			0	CPD			0	CPD			1	CPD		Increased opportunities for being active by improving road safety	0	CPD			0	CPD			0
Section 106 agreements	https://www.local.gov.uk/pas/pas-topics/infrastructure/s106-obligations-overview	Planning obligations	Policy paper	LGA	Voluntary agreements between local planning and authorities and developers. Legally binding. Can include things like new bike paths.	Not specified	Universal	N		Mandatory	Not specified	HC/AB	0	PD			0	PD			0	PD			0	PD			0	PD			0	PD			1	PD		Increased opportunities for being active	0	PD			0	PD			0
National Planning Policy Framework	https://www.gov.uk/government/publications/national-planning-policy-framework--2	Government reform	Policy paper	Ministry Housing, Communities, Local Government	Enhancing opportunities for PA is a key element of the framework and should be considered in planning applications.	Reference list	Universal	N		None	National Planning Policy Framework	HC/AB	0	PD			0	PD			0	PD			0	PD			0	PD			0	PD			1	PD		Increased opportunities for being active	0	PD			0	PD			0
Active Design guidelines	https://www.sportengland.org/media/3426/spe003-active-design-published-october-2015-email-2.pdf	Planning guidelines	Guidance	DHSC, Dept Culture, Media and Sports	Planning and design guidelines.	Reference list	Universal	N		None	Not specified	HC/AB	0	PD			0	PD			0	PD			0	PD			0	PD			0	PD			1	PD		Has potential to improve planning	0	PD			0	PD			0
Guidance on commissioning tier 2 weight management services (incl children)	https://www.gov.uk/government/publications/best-practice-guidance-for-weight-management-services	Best Practice Guidance for developing service specification for tier 2 lifestyle weight management services	Guidance	DHSC	A clear guide on structures and headings that may be used for a service specification to support commissioners. (Guidance on creating weight management services). These specifications have focused mainly on outcomes that can successfully assess and compare the effectiveness of weight management services.	Not specified	Overweight adults and children	N		None	Excess weight in children and excess weight in adults	HC/AB	1	PD		Indirectly with potential to improve the quality of education provided in tier 2 services	0	PD			0	PD			0	PD			0	PD			0	PD			1	PD		Changes services on offer	0	PD			0	PD			0
Best practice examples of a tier 2 weight management programme (incl children)	https://www.gov.uk/government/publications/best-practice-guidance-for-weight-management-services	Best Practice Guidance for developing service specification for tier 2 lifestyle weight management services	Guidance	DHSC	This document provides best practice guidance to help improve the commissioning of weight management services in local areas.	Not specified	Overweight adults and children	N		None	Excess weight in children and excess weight in adults	HC/AB	1	PD		Indirectly with potential to improve the quality of education provided in tier 2 services	0	PD			0	PD			0	PD			0	PD			0	PD			0	PD			0	PD			0	PD			0
Sporting Future: Improved delivery and accountability of sport at a local level via high level "Sporting Future" strategy	https://www.gov.uk/government/publications/sporting-future-a-new-strategy-for-an-active-nation	Sporting Future: A new strategy for an active nation	Policy paper	Cabinet Office (cross-Gevenment)	Number of guidelines outlined include: Review and update the role of County Sports Partnerships and Funding for sport and physical activity organisations which can best demonstrate that they will deliver some or all of the five outcomes in this strategy.	References in footnotes	Universal	N		Mandatory	Physical wellbeing, mental wellbeing, individual development, social and community development, & economic development	HC/AB	0	PD			0	PD			0	PD			0	PD			0	PD			0	PD			1	PD		Improved local sporting opportunities	0	PD			0	PD			0
One You Campaign NHS Online educational resources	https://www.nhs.uk/oneyou#GfdcGd3CtOXCyUCi.97	One You campaign	Guidance	PHE	National campaign supporting increase of physical activity and improve diet. Provides online advise and educational resources.	Not specified	Universal	N		None	Not specified	HC/AB	1	PI		Educational messages	1	PI		Persuasive messages incl impact of doing unhealthy behaviours	0	PI			0	PI			0	PI			0	PI			0	PI			1	PI		Interventions targeted at adults- opportunities for modelling healthy behaviours to children	0	PI			1
One You Campaign NHS Apps for healthier diet, exercise, watching alcohol intake and smoking	https://www.nhs.uk/oneyou#GfdcGd3CtOXCyUCi.98	One You campaign	Guidance	PHE	National campaign supporting increase of physical activity and improve diet. Provides online advise and educational resources.	Not specified	Universal	N		None	Not specified	HC/AB	1	PI		Educational messages	0	PI			0	PI			0	PI			0	PI			0	PI			0	PI			1	PI		Interventions targeted at adults- opportunities for modelling healthy behaviours to children	1	PI		Apps include target setting and monitoring	1
Let's talk about weight: Guidance for health or care professionals to address weight and brief interventions	https://www.gov.uk/government/uploads/system/uploads/attachment_data/file/620405/weight_management_toolkit_Let_s_talk_about_weight.pdf	Talking about weight and brief interventions	Guidance	PHE	Aimed at adults, mainly covers raising the issue and offering referral options. Focus on being non-judgemental.	Reference list	Overweight adults	N		None	Not specified	HC/AB	1	PI		Education re referral options	0	PI			0	PI			0	PI			0	PI			0	PI			0	PI			1	PI		Intervention targeted at adults- opportunities for modelling healthy behaviours to children	0	PI			0
MECC	http://www.makingeverycontactcount.co.uk/	Making every contact count - brief interventions	Guidance	PHE/HEE/other national partners	A brief intervention, where a health concern is raised druing any consultation for children and adults. The website includes guidance, frameworks, e-learning and an online community.	Not specified	Overweight adults and children	N		None	What are the changes that are expected or intended as a result of the programme, why is this importantwhat is the short-term goal of MECC?, what is the medium-term change?, what is the long-term impact?	HC/AB	1	PI		Engagement with adults/ children about weight, potential for info provision re health behaviours and local options	0	PI			0	PI			0	PI			0	PI			0	PI			0	PI			1	PI		For interventions targeting parents	0	PI			0
Inclusion of child overweight in Public Health Outcomes Framework	https://www.gov.uk/government/collections/public-health-outcomes-framework	Public Health Outcomes Framework	Guidance	PHE	This document sets out desired outcomes for public health and how they will be measured. Outcomes include increased healthy life expectancy and reduced differences in life expectancy and healthy life expectancy between communities.	References throughouy document	Overweight children	Y	One of the focuses in the document	None	Increased healthy life expectancy and reduced differences in life expectancy and healthy life expectancy between communities. Mortality, childhood cancer survucal rates, diabetic control markers, rates of obesity Mortality, childhood cancer survucal rates, diabetic control markers, rates of obesity	HC/AB	0	PD			0	PD			0	PD			0	PD			0	PD			0	PD			1	PD		Potential for raising the profile of these as imp outcomes, therefore may prompt health professionals to focus on them- and therefore provide cues for weight/ dental health being raised	0	PD			0	PD			0
NHS weight loss plan	https://www.nhs.uk/Livewell/weight-loss-guide/Pages/losing-weight-getting-started.aspx	NHS weight loss plan	Guidance	NHS	12 week diet and exercise plan for adults who are not pregnant.	Obesity specialist group BDA	Overweight adults who are not pregnant	N		None	Weight loss	HC/AB	1	PI		Educational materials	0	PI			0	PI			0	PI			0	PI			0	PI			0	PI			1	PI		Intervention targets adults so potential for modelling healthy behaviours to children	1	PI		Includes behavioural strategies	1
Obesity Learning Centre	http://www.ncdlinks.org/olc/	Obesity Learning Centre	Guidance / training	Obesity Learning Centre	Includes case studies and e-learning modules.	Not specified	Health professionals	N		None	Not specified	HC/AB	1	CPD		Improved input re weight	0	CPD			0	CPD			0	CPD			0	CPD			0	CPD			0	CPD			0	CPD			0	CPD			1
e-learning for Healthcare	https://www.e-lfh.org.uk/programmes/obesity/	e-Learning for Healthcare (In partnership with PHE, need to check if covers children as well as adults)	Guidance / training	PHE	e-learning training resourse which include a wide range of modules on child health including child weight.	Not specified	Health professionals	N		None	Not specified	HC/AB	1	PD		Improved input re weight for adults and children	0	PD			0	PD			0	PD			0	PD			0	PD			0	PD			0	PD			0	PD			1
Guidance to gain baby friendly accredidation	https://www.unicef.org.uk/babyfriendly/baby-friendly-resources/guidance-for-health-professionals/implementing-the-baby-friendly-standards/guide-to-the-baby-friendly-initiative-standards/	Baby Friendly Initiative (unicef UK)	Guidance	Linked to NHS, PHE	Guidance, training, accreditation for hospitals, children's centres, health visiting services and univeristy training centres to support breastfeeding and responsive feeding regardless of method. Guidance for optimal weaning.	Research links on website	Hospitals, children's centres, health visiting services and univeristy training centres.	N		None	Assessing progress by measuring the skills and knowledge of health professionals, and interviewi	HC/AB	1	PD		Improved information about breastfeeding and weaning	0	PD			0	PD			0	PD			0	PD			0	PD			1	PD		No adverts for formula milk and supportive environment for breast feeding	1	PD		Should make breastfeeding the norm at key times so opportunities for modelling to parents	1	PD		Opportunities and support	1
Online training module to use in brief consultations	http://learning.bmj.com/learning/module-intro/.html?moduleId=10051582	Motivational Interviewing in consultations- module funded and co-authored by PHE. Includes training module on physical activity in the treatment of long term conditions for health professional (Nurse, GP etc)	Guidance / training	BMJ	This module explains uses and instructions for motivational interviewing.	Not specified	Health professionals	N		None	Learning outcomes: Understand what motivational interviewing is, appreciate how it can be used to improve outcomes for patients, recognise situations where motivational interviewing is useful, as well as situations where it is less useful, begin to develop an understanding of theoretical explanations for motivational interviewing and appreciate how motivational interviewing can work in practice, …	HC/AB	1	PI		Has potential to improve education re health in consultations	0	PI			0	PI			0	PI			0	PI			0	PI			0	PI			1	PI		Has potential to provide modelling opportunities if parents make healthy behaviour changes	0	PI			1
Let's talk about weight	https://assets.publishing.service.gov.uk/government/uploads/system/uploads/attachment_data/file/649095/child_weight_management_lets_talk_about_weight.pdf	Brief Interventions	Guidance	PHE	Guidance for conversations about weight with children and adults.	Reference list	Health professionals	N		None	Not specified	HC/AB	1	PD		Has potential to improve conversations and improve opportunities for providing education	0	PD			0	PD			0	PD			0	PD			0	PD			0	PD			0	PD			0	PD			0
Physical activity infographic	https://www.gov.uk/government/publications/start-active-stay-active-infographics-on-physical-activity	Physical activity infographics	Guidance	DHSC	It aims to provide clarity and consistency, and to equip health professionals to deliver evidence based recommendations on physical activity in pregnancy/childhood/adulthood.	Start active, stay active: report on physical activity in the UK	Health professionals	N		None	Reduction in hypertensive disorders, improved Cardiorespiratory fitness, lower gestational weight gain_x000D_ and reduction in risk of gestational diabetes	HC/AB	1	PI		Information about physical activity across lifecourse	1	PI		Includes persuasive messages	0	PI			0	PI			0	PI			0	PI			0	PI			1	PI		Modelling opportunities if parents increase activity	0	PI			1
Start4Life campaign	https://www.nhs.uk/aboutNHSChoices/professionals/healthandcareprofessionals/Documents/health_professional_factsheet_170214.pdf	National Campaign	Guidance	PHE/NHS	A national campaign including paper resouces and guides for parents.	Not specified	Universal	N		None	Not specified	HC/AB	1	PD		Information about healthy eating in pregnancy, breastfeeding, weaning, feeding toddlers	0	PD			0	PD			0	PD			0	PD			0	PD			0	PD			1	PD		Modelling opportunities if parents improve eating in pregnancy	0	PD			1
Start4Life campaign- weekly emails	https://www.nhs.uk/aboutNHSChoices/professionals/healthandcareprofessionals/Documents/health_professional_factsheet_170214.pdf	National Campaign	Guidance	PHE/NHS	A national campaign including weekly emails containing support for parent.	Not specified	Universal	N		None	Not specified	HC/AB	1	PD			0	PD			0	PD			0	PD			0	PD			0	PD			0	PD			0	PD			1	PD		Additional support/ prompts	1
Start4Life campaign- virtual support	https://www.nhs.uk/aboutNHSChoices/professionals/healthandcareprofessionals/Documents/health_professional_factsheet_170214.pdf	National Campaign	Guidance	PHE/NHS	A national campaign including virtual support for parent.	Not specified	Universal	N		None	Not specified	HC/AB	1	PD			0	PD			0	PD			0	PD			0	PD			0	PD			0	PD			0	PD			1	PD		Additional support/ prompts	1
Guidelines for commissioning and delivering children's public health services aged 0 to 19 years.	https://www.gov.uk/government/publications/commissioning-of-public-health-services-for-children	Early Years High Impact Area 4- key components on health weight and nutrition for professionals and commissioners	Guidance	PHE	Includes specific life stages. Of particular relevance is breastfeeding, weight and diet and 2 year olds,	Reference list	Health professionals	Y	Highlights the link between services and inequalitites throughout the guidance	None	Not specified	HC/AB	1	PD		Has potential for imrpoving services in relation to breastfeeding, weight management, early years health	0	PD			0	PD			0	PD			0	PD			0	PD			0	PD			1	PD		Potential for modelling opportiunities if parents make changes re weight or healthy eating	0	PD			1
Delivering better oral health: a toolkit	https://www.gov.uk/government/publications/delivering-better-oral-health-an-evidence-based-toolkit-for-prevention	Dental health	Guidance	PHE	An evidence based toolkit to support dental teams in improving their patient’s oral and general health. Includes specific guidelines on healthy eating (for dental health) for aduts and children.	Reference list	Dental health professionals	Y	One of the focuses in the document	None	Dental treatment outcomes.	HC/AB	1	PD		Has potential to improve education re dental health for adults and children	0	PD			0	PD			0	PD			0	PD			0	PD			0	PD			1	PD		Potential for modelling if parents make changes to diet	0	PD			1
CG62 NICE: Antenatal care for uncomplicated pregnancies	https://www.nice.org.uk/guidance/cg62	NICE	Guidance	NICE	This guideline covers how local communities, with support from local organisations and networks, can help prevent people from becoming overweight or obese or help them lose weight.	NICE evidence review	LAs/pregnant women	N		Recommendation	Perinatal outcomes	HC/AB	1	PI		Education re exercise, breastfeeding, Healthy Start Programme (NB/ potentially a missed opportunity by not including healthy eating explicitly)	0	PI			0	PI			0	PI			0	PI			0	PI			0	PI			0	PI			0	PI			0
CG37 NICE: Postnatal care up to 8 weeks after birth	https://www.nice.org.uk/guidance/CG37	NICE	Guidance	NICE	Guidance for health professionals providing routine postnatal for 6–8 weeks. It includes guidance on infant feeding and recommends that skilled support be provided re breastfeeding. It also includes guidance on making the hospital environment supportive for breastfeeding and encouraging skin-to-skin contact post-natally, and recommends complying with the Baby Friendly Initiative.	Reference list	Health professionals/women and babies	N		Recommendation	Initiation, duration and exclusive breastfeeding rates	HC/AB	1	PD		Education re breastfeeding	0	PD			0	PD			0	PD			1	PD		Skills re breastfeeding	0	PD			1	PD		Supportive environment for breastfeeding	0	PD			0	PD			0
PH11 NICE: Maternal and child nutrition	https://www.nice.org.uk/guidance/ph11	NICE	Guidance	NICE	Guidance for NHS and other professionals involved in the nutrition of pregnant and breastfeeding mothers and pre‑school children. Lots of relevant recommendations: healthy start, healthy eating, supplements, weight management before pregnancy, breastfeeding, weaning, encourage modelling of healthy eating by parents, dental health (diet), preschool settings (tasting, healthy meals and snacks, care…	Reference list	Health professionals/women and children	Y	One of the focuses in the document	Recommendation	Nutritional outcome measures	HC/AB	1	PD		Education re healthy start, healthy eating, weight management, breastfeeding, weaning, dental health	0	PD			0	PD			0	PD			1	PD		Cooking skills	0	PD			1	PD		Healthier pre-school settings, baby cafes, work with retailers re promoting FV	1	PD		Modelling of healthy eating within families and preschool settings recommended	1	PD		Food co-ops	0
NG7 NICE: Preventing excess weight gain	https://www.nice.org.uk/guidance/ng7	NICE	Guidance	NICE	Guidance for Commissioners and Practitioners supporting children, young people and adults maintain a healthy weight. The recommendation support those made in other NICE guidelines about how to prevent people becoming overweight or obese. Includes: Increasing PA (through active travel, leisure, PA in daily life), reducing sedentary time, sleep for children, healthier diet, sustainable changes, ide…	Reference list	Universal	Y	One of the focuses in the document	Recommendation	Dietry habits, energy density and weight	HC/AB	1	PI		Education re PA, diet, sleep, sedentary time, alcohol, behaviour change, self-monitoring	1	PI		Explicit recommendation re promoting benefits of healthy weight, diet, PA	0	PI			0	PI			0	PI			0	PI			0	PI			1	PI		Potential for modelling opportunities if parents make changes	1	PI		Support with behaviour change, habit formation	0
PH42 NICE: Obesity: working with local communities	https://www.nice.org.uk/guidance/ph42/resources	NICE	Guidance	NICE	This guideline covers how local communities, with support from local organisations and networks, can help prevent people from becoming overweight or obese or help them lose weight. Encourages the development of a healthier food and built environment, includes interventions and top down approaches to change environment, involves leisure centres, e.g. ensuring healthy food choices are included in c…	Reference list	Universal	Y	Advice provided for LAs	Recommendation	Healthier food choices in environment and active travel opportunities	HC/HS	1	PI		Education in interventions	0	PI			0	PI			0	PI			0	PI			0	PI			1	PI		Focus on encouraging a healthier food, activity, built environment	1	PI		Modelling by parents and also NHS/ LAs	1	PI		Access to resources (language barriers)	1
CG43 NICE: Obesity prevention - improving interventions delivered by NHS	https://www.nice.org.uk/guidance/cg43	NICE	Guidance	NICE	Systems should be in place to implement local strategy and training for health Professionals. Interventions to change diet and physical activity should be tailored, incorporate a range of BC and counselling techniques, be long-term and multi-component and occur at key times (pregnancy, menopause, smoking cessation). Those for children should involve parents and contain interactive elements (e.g. …	Reference list	Overweight adults and children	N		Recommendation	Not specified	HC/AB	1	PID		Education contained within interventions	0	PID			0	PID			0	PID			1	PID		Some interventions contain skills training- cooking	0	PID			0	PID			1	PID		Adult programmes offer modelling opportunities	1	PID		Behaviour change elements in interventions	0
CG43 NICE: Obesity prevention - improving interventions delivered by NHS in community settings	https://www.nice.org.uk/guidance/cg43	NICE	Guidance	NICE	Programmes in community settings should address concerns re cost, dangers with physical activity, mixed media messages, promote healthy choices in food outlets and promote community schemes facilities.	Reference list	Universal	N		Recommendation	Not specified	HC/AB	1	PI		Education contained within interventions	0	PI			0	PI			0	PI			0	PI			0	PI			1	PI		Potential for improving food supply in food outlets	1	PI		Adult programmes offer modelling opportunities	0	PI			0
CG43 NICE: Obesity prevention - LAs	https://www.nice.org.uk/guidance/cg43	NICE	Guidance	NICE	Relevant for planning, transport and leisure. Recommendations that should identify the impact of policies on the ability to do healthy behaviours and address these barriers. wWork with local partners to make safe spaces for physical activity (for adults and children) and interventions with individuals (eg. travel plans) or population (e.g. promotion of healthy foods and drinks in food outlets).	Reference list	Universal	N		Recommendation	Not specified	HC/AB	1	PI		Education contained within interventions	0	PI			0	PI			0	PI			0	PI			0	PI			1	PI		Potential for improving food supply in food outlets	1	PI		adult programmes offer modelling opportunities	0	PI			0
CG43 NICE: Obesity prevention - early years	https://www.nice.org.uk/guidance/cg43	NICE	Guidance	NICE	Minimise sedentary play and increase opportunities for physical activity, implement healthy catering guidelines, pleasant mealtime environment and staff to eat with children.	Reference list	Children in early years	N		Recommendation	Not specified	HC/AB	0	C			0	C			0	C			0	C			0	C			0	C			1	C		Meal time enviornment, food provision, play opportunities	1	C		Modelling by staff re healthy eating	0	C			0
CG43 NICE: Obesity prevention - schools	https://www.nice.org.uk/guidance/cg43	NICE	Guidance	NICE	Assessment of school environment and policies re how conducive to healthy behaviours (building layout, recreational spaces, catering, food allowed to be brought in, curriculum, school travel plans, cycling provision, policies relating to National Healthy Schools Programme, adequate training for catering staff, local partnerships re sports, and sustained interventions rather than one off intervent…	Reference list	School children	N		Recommendation	Not specified	HC/AB	1	C		Education contained within interventions	0	C			0	C			0	C			0	C			0	C			1	C		School environment, school food	1	C		Modelling by staff at mealtimes	0	C			0
PH47 NICE: Weight management: lifestyle services for overweight or obese children and young people - effective delivery of programmes	https://www.nice.org.uk/guidance/ph47	NICE	Guidance	NICE	Recommendations on planning/commissioning services, components of programmes, raising awareness, encouarging adherence, training and support. Programmes should contain core components such as guidance on diet, PA, sedentary behaviours, family-wide change, behaviour change techniques, positive parenting, understanding food labels, recipes and incorporating changes into daily life. Programmes shoul…	Reference list	Overweight or obese children and young people	Y	Advice provided for LAs	Recommendation	Improvements in diet, physical activity and a reduction in sedentary behaviour a sense of wellbeing, self-efficacy, selfesteem and self–perception	HC/AB	1	PD		Education re diet, activity, food labels, recipes, referral options etc.	0	PD			0	PD			0	PD			1	PD		Positive parenting skills training	0	PD			0	PD			1	PD		Encouragement of family-wide change is encouraged	1	PD		Behaviour change techniques should be incorporated	0
PH47 NICE: Weight management: lifestyle services for overweight or obese children and young people - raising the issue of weight	https://www.nice.org.uk/guidance/ph47	NICE	Guidance	NICE	This guideline covers lifestyle weight management services for children and young people aged under 18 who are overweight or obese. It advises how to deliver effective weight management programmes that support children and young people to change their lifestyle and manage their weight. Including positive parenting skills training, follow up procedures and further parental skills training.	Reference list	Overweight or obese children and young people	Y	Advice provided for LAs	Recommendation	Improvements in diet, physical activity and a reduction in sedentary behaviour a sense of wellbeing, self-efficacy, selfesteem and self–perception	HC/AB	1	PD		Education about the programme, outcomes, provide information about nutrition and physical activity if not ready to attend programme	0	PD			0	PD			0	PD			0	PD			0	PD			0	PD			0	PD			0	PD			0
PH17 NICE: Physical activity for children and young people building activity uinto daily life	https://www.nice.org.uk/guidance/ph17	NICE	Guidance	NICE	This guideline covers promoting physical activity for children and young people aged under 18 at home, preschool, school and in the community. It includes raising awareness of the benefits of physical activity, listening to what children and young people want, planning and providing spaces and facilities (and opportunities for active play in early years settings), and helping families build physi…	Reference list	NHS staff/overweight adults and children	Y	One of the focuses in the document	Recommendation	Changes in PA	HC/AB	1	PD		Education in programmes and awareness raising	0	PD			0	PD			0	PD			0	PD			0	PD			1	PD		Active spaces and facilities, play opportunities in early years	1	PD		Programmes for families	0	PD			0
PH17 NICE: Physical activity for children and young people - Deliver a national campaign	https://www.nice.org.uk/guidance/ph18	NICE	Guidance	NICE	National campaign recommended: Deliver a long-term (minimum 5 years) national campaign to promote physical activity. The campaign should be integrated with and support other nationalhealth campaigns and strategies to increase participation in play and sport and reduce obesity(such as 'Change4Life'). Use research, consult and actively involve CYP and parents to determine the best media to use, the…	Reference list	NHS staff/overweight adults and children	Y	One of the focuses in the document	Recommendation	Decrease in body fat, increase in physical activity and an increase in self-esteem	HC/AB	1	PD		Education and awareness	1	PD		Persuasive messages?	0	PD			0	PD			0	PD			0	PD			0	PD			1	PD		Modelling by parents promoted	0	PD			1
PH 17 NICE: Physical activity for children and young people - Develop and implement school travel plans	https://www.nice.org.uk/guidance/ph19	NICE	Guidance	NICE	National campaign recommended: Deliver a long-term (minimum 5 years) national campaign to promote physical activity. The campaign should be integrated with and support other nationalhealth campaigns and strategies to increase participation in play and sport and reduce obesity(such as 'Change4Life'). Use research, consult and actively involve CYP and parents to determine the best media to use, the…	Reference list	NHS staff/overweight adults and children	Y	One of the focuses in the document	Recommendation	Decrease in body fat, increase in physical activity and an increase in self-esteem	HC/AB	0	PD			0	PD			0	PD			0	PD			0	PD			0	PD			1	PD		School travel plans should change travel environment	0	PD			0	PD			0
NG90 NICE: Physical activity and the environment - active travel	https://www.nice.org.uk/guidance/ng90	NICE	Guidance	NICE	Take physical activity into account during planning and road works to maximise active travel opportunities and take into account those with limited mobility.	Reference list	Universal	Y	A focus on who would gain most benefit from increasing phsycial activity	Recommendation	Physical and mental well-being. Total physical activity, total sedentary time and physical activity in daily life. On specific activities such as walking and cycling were also used as outcomes.	HC/AB	0	PD			0	PD			0	PD			0	PD			0	PD			0	PD			1	PD		Should improve roads for walking etc	0	PD			0	PD			0
NG90 NICE: Physical activity and the environment - public open spaces	https://www.nice.org.uk/guidance/ng90	NICE	Guidance	NICE	Focus on accessibility, quality, appeal of open spaces to increase use, especially by groups who may currently use it less.	Reference list	Universal	Y	A focus on who would gain most benefit from increasing phsycial activity	Recommendation	Physical and mental well-being. Total physical activity, total sedentary time and physical activity in daily life. On specific activities such as walking and cycling were also used as outcomes.	HC/AB	0	CPD			0	CPD			0	CPD			0	CPD			0	CPD			0	CPD			1	CPD		Should improve active community spaces	0	CPD			0	CPD			0
NG90 NICE: Physical activity and the environment - schools	https://www.nice.org.uk/guidance/ng90	NICE	Guidance	NICE	Schools designed to promote physical activity and play grounds should promote activity in primary schools.	Reference list	Universal	Y	A focus on who would gain most benefit from increasing phsycial activity	Recommendation	Physical and mental well-being. Total physical activity, total sedentary time and physical activity in daily life. On specific activities such as walking and cycling were also used as outcomes.	HC/AB	0	C			0	C			0	C			0	C			0	C			0	C			1	C		Improved spaces within schools for being active	0	C			0	C			0
PH55 NICE: Oral health: a guide for local authorities and partners	https://www.nice.org.uk/guidance/ph55	NICE	Guidance	NICE	Guidance on developing a local strategy and delivering community based interventions. Includes a range of front line staff giving advice on oral health. It also includes provision of information in early years settings and schools, and health settings (for adults and children).	Reference list	LAs/universal	Y	Conduct an oral health needs assessment	Recommendation	Dental quality outcomes	HC/HS	1	PD		Education re dental health and diet via range of staff	0	PD			0	PD			0	PD			0	PD			0	PD			1	PD		Environmental guidelines included	0	PD			0	PD			0
NG30 NICE: A general dental practice guide to oral health promotion	https://www.nice.org.uk/guidance/ng30	NICE	Guidance	NICE	Includes dietary advice for dental health and also children/infants.	Reference list	LAs/universal	Y	Aim to develop a patient-centered approach	Recommendation	Dental quality outcomes	HC/HS	1	PD		Education re dental health and diet	0	PD			0	PD			0	PD			0	PD			0	PD			0	PD			0	PD			0	PD			0
NG44 NICE: Physical activity: brief advice for adults in primary care	https://www.nice.org.uk/guidance/PH44	NICE	Guidance	NICE	This guideline covers providing brief advice on physical activity to adults in primary care. It aims to improve health and wellbeing by raising awareness of the importance of physical activity and encouraging people to increase or maintain their activity level.	Reference list	NHS Staff/overweight adults	Y	Advice provided for LAs	Recommendation	Physical activity	HC/HS	1	PI		Education re physical activity for adults	0	PI			0	PI			0	PI			0	PI			0	PI			0	PI			1	PI		Modelling opportunities if parents increase activity	0	PI			0
An Independent Review into the impact on employment outcomes of drug or alcohol addiction, and obesity	https://www.gov.uk/government/publications/drug-and-alcohol-addiction-and-obesity-effects-on-employment-outcomes	Independant review	Independent report	Department for Work and Pensions	Review from a benefits/employment perspective. Recommendations to improve the lives of those who are addicted to alcohol or drugs, or are obese, when they seek to enter, return to and/or remain in work. The review has focused on the impact of obesity on employment. Important factor for obese post natal women who find may already find it hard to return to work.	Reference on p111 annex F	Practical interventions for government	N		None	Employment	HC/AB	1	PI		Education would be provided through obesity services that job centre staff would link in with via referral pathways	0	PI			0	PI			0	PI			0	PI			0	PI			0	PI			0	PI			0	PI			0
Promoting the health and well-being of looked-after children Statutory guidance for local authorities, clinical commissioning groups and NHS England	https://assets.publishing.service.gov.uk/government/uploads/system/uploads/attachment_data/file/413368/Promoting_the_health_and_well-being_of_looked-after_children.pdf	Looked after children	Statatory Guidance	Department for Education and Department of Health and Social Care	For under-fives with a focus on attachment behaviour and emotional health, physical health, growth, diet and nutrition.	Reference list	LA, clinical commissioning groups, NHS England	N		None	Health and mental health outcomes	HC/AB	1	C		Education for care providers re physical and mental health	0	C			0	C			0	C			0	C			0	C			0	C			0	C			1	C		Structure of support for these children which would include enabling a healthy lifestyle	0
The Everyday Interactions Measuring Impact Toolkit	https://www.rsph.org.uk/our-work/policy/wider-public-health-workforce/measuring-public-health-impact.html	RSPH	Toolkit for Health Professionals	PHE	All Our Health is a call to action for all healthcare professionals to use their skills and relationships to maximise their impact on avoidable illness, health protection and promotion of wellbeing and resilience.	Not specified	Health Care professionals	N		None	Not specified	HC/AB	1	PD		Health professionals better equipped to provide education re physical and mental health	0	PD			0	PD			0	PD			0	PD			0	PD			0	PD			0	PD			0	PD			0
Food teaching in primary schools: A framework of knowledge and skills	https://www.gov.uk/government/uploads/system/uploads/attachment_data/file/477935/Foodteaching_Primaryguidelines_FINAL_.pdf	Health education within schools	Guidance	PHE	This framework is a guide affecting children and young people aged 5 to 16 years to enhance the knowledge and skills expected of primary school teachers who teach children about food. Guidance worksheets enable teachers to know what food preparation skills children are expected to have including 3-5 yrs.	Reference list and links	Primary School teachers 5-16 yrs	N		None	Not specified	HC/HS	1	C		Should improve nutrition teaching which would increase education opportunities for children	0	C			0	C			0	C			1	C		Skills teaching re cooking	0	C			0	C			0	C			0	C			0
What works in schools and colleges to increase physical activity?	https://www.gov.uk/government/publications/what-works-in-schools-to-increase-physical-activity-briefing	Health education within schools	Guidance	PHE	This briefing provides an overview from the evidence about what works in schools and colleges to increase levels of physical activity among children and young people.	Reference list	Head teachers, college principals, staff working in education settings, directors of public health and wider partners	Y	An overarching goal	None	Improvements in pupil attendanceand behaviour, as well as greater levels of parental engagement and support for their children’s learning. Health outcomes.	HC/HS	1	C		Include PE in curriculum	0	C			0	C			0	C			1	C		Specific skills re sports that are incl in national curriculum	0	C			1	C		Included active transport and active play facilitities	1	C		Modelling opps from teachers and other pupils	1	C		Includes monitoring using pedometers	0
Healthier and more sustainable catering A toolkit for serving food to adults	https://assets.publishing.service.gov.uk/government/uploads/system/uploads/attachment_data/file/648743/healthier_and_more_sustainable_catering_adult_toolkit.pdf	Food and catering services	Toolkit Guidance	PHE	Guidance based on Eatwell guide for food catering within public services such as hospitals, universities. This toolkit contains practical information and useful tips to help those withinorganisations to buy, cook and serve healthier, more sustainable food.	Reference list	Those involved in commissioning catering services for large organisations -catering managers, chefs and cooks responsible for the preparation, cooking and serving of food- caterers, procurement and sustainability managers within organisations thatmust meet or have voluntarily chosen to adopt GBSF  those responsible for purchasing food or food ingredients for use in catering  organisations, cate…	N		None	Not specified	AB/HS	0	PI			0	PI			0	PI			0	PI			0	PI			0	PI			1	PI		Better food choices on offer	1	PI		Modelling for parents re healthy food options	0	PI			0
Beyond 2012: Outstanding physical education for all Physical education in schools 2008–12	https://assets.publishing.service.gov.uk/government/uploads/system/uploads/attachment_data/file/413187/Beyond_2012_-_outstanding_physical_education_for_all.pdf	OFSTED	Report	OFSTED	It recommends actions for schools and the Department for Education to secure further improvement in the quality of physical education in schools.	Reference in footnotes and baased on survey inspections including 120 primary schools	Schools and the Department for Education	N		None	Physical activity	AB/HS	1	C		Improved education re PE	0	C			0	C			0	C			1	C		Skills teaching re specific sporting skills	0	C			0	C			1	C		Modelling opps from teachers and other pupils	0	C			0
Resources to support NCMP within schools	https://campaignresources.phe.gov.uk/schools/topics/our-healthy-year/overview	NCMP	Resources	PHE	Rescources 'Our Healthy Year' provided from C4Life to assist in the delivery of the NCMP in reception and year 6.	Not specified	School teachers from reception upwards	N		None	Not specified	AB/HS	1	C		Will provide education opps for children re lesson plans	0	C			0	C			0	C			0	C			0	C			0	C			0	C			0	C			1
The Healthy New Towns (NHS)	https://www.england.nhs.uk/ourwork/innovation/healthy-new-towns/	NHS	Guidance	NHS	Guidance to develop guidance and best practice for new housing developments from case study 'new towns'. Examples include better organisation of health services, active travel and active play.	Case studies	Universal	N		None	Not specified	AB/HS	0	CPD			0	CPD			0	CPD			0	CPD			0	CPD			0	CPD			1	CPD		Active travel/planning	0	CPD			0	CPD			0
National Planning Policy Framework	https://assets.publishing.service.gov.uk/government/uploads/system/uploads/attachment_data/file/6077/2116950.pdf	Achieving sustainable development	Policy paper	Deptartment for communitities and local govenment	Includes a section on promoting healty communities which includes planning of neighbourhoods so that there are safe and accessible travel routes, provision of community facilitites, quality open space, sports and recreation facilitities.	Not specified	Universal	N		None	Not specified	AB/HS	0	CPD			0	CPD			0	CPD			0	CPD			0	CPD			0	CPD			1	CPD		Adapting the space	0	CPD			0	CPD			0
School Fruit and Veg scheme	https://www.nhs.uk/live-well/eat-well/school-fruit-and-vegetable-scheme/	Eat Well	Guidance	DHSC/NHS	Children aged 4-6years in state funded primary schools are entitled to a free piece of fruit or veg each school day. Aims to increase fruit and veg intake and encouraging healthy habits.	Not specified	Children aged 4-6 years	N		Mandatory	Not specified	AB/HS	0	C			0	C			0	C			0	C			0	C			0	C			1	C		Providing fruit	1	C		Modelling by other children	0	C			0
NHS Choices	https://www.nhs.uk/pages/home.aspx	NHS	Guidance	NHS	Health information about child BMI, healty eating, physical activity and mental health.	Not specified	Universal	N		None	Not specified	AB/HS	1	PI		Education on healthy eating PE etc	0	PI			0	PI			0	PI			0	PI			0	PI			0	PI			1	PI		Modelling by parents if they make changes	0	PI			1
PH41 NICE: Physical activity: walking and cycling	https://www.nice.org.uk/guidance/ph41	NICE	Guidance	NICE	Guidance for commissioners: Include walking and cycling in chronic disease pathways, ensure policy plans support and encourage walking and cycling (e.g. air quality, safety, housing, planning, transport), address cycle parking issues including intgerating different transport in journeys, walking programmes, provide additional support, goal setting, monitoring, feedback and provide info re walking…	Reviews of the evidence, economic modelling and the testimony of expert witnesses.	NHS staff/universal	Y	One of the focuses in the document	Recommendation	Physical activity	HC/AB	1	PI		Information on walking routes	0	PI			0	PI			0	PI			0	PI			0	PI			1	PI		Planning	1	PI		Modelling by parents if they make changes	1	PI		Monitoring	0
PH27 Weight Management before during and after pregnancy	https://www.nice.org.uk/guidance/ph27	NICE	Guidance	NICE	Provide weight management advice before pregnancy; provide healthy eating and activity information and info on healthy start vouchers; after birth encourage breastfeeding and weight management; women should be offered weight managment groups from LAs/ climming clubs; LAs and community services should offer women with babies the opportunity to exercise	Systematic reviews and economic analysis	Overweight pregnant women	N		Recommendation	Not specified	HC/AB	1	PI		Information on weight management	0	PI			0	PI			0	PI			0	PI			0	PI			0	PI			1	PI		Modelling by parents if they make changes	0	PI			0
NG44 NICE: Community engagement: improving health and wellbeing and reducing health inequalities	https://www.nice.org.uk/guidance/ng44	NICE	Guidance	NICE	Local communities, community and voluntary sector should work together to plan, design, develop, deliver and evaluate health and wellbeing initiatives; community engagement should be integrated into health and wellbeing initiatives.	Reference list of evidence reviews	LAs/universal	Y	A focus of the whole document	Recommendation	Health and social outcomes	HC/AB	1	PI?		Education via services	0	PI?			0	PI?			0	PI?			0	PI?			0	PI?			0	PI?			0	PI?			0	PI?			0
Advertising restrictions for unhealthy foods in children's media	https://www.asa.org.uk/resource/food-and-soft-drink-advertising-to-children.html	ASA	Advertising Guidance	ASA	We can add details later but enough to know at this point that there are restrictions I think	Not specified	Universal	N		Mandatory	Not specified	HC/AB	0	C			0	C			0	C			0	C			0	C			1	C	Advertisement restrictions		1	C		By changing advertisement	0	C			0	C			0
																						CODING RE TARGET OF POLICY:
																						KEY
																						C- IMPACT ON THE CHILD DIRECTLY
																						PD- IMPACT ON THE CHILD DIRECTLY VIA THE PARENT (EG THE POLICY IMPACTS PURCHASING CHOICES FOR CHILD FOOD)
																						PI- IMPACT ON THE CHILD INDIRECTLY VIA THE PARENT (EG THE POLICY IMPACTS PARENT BEHAVIOUR WHICH COULD GO ON TO IMPACT CHILD VIA MODELLING OR FOOD BROUGHT INTO THE HOUSE)
																						PID- IMPACT ON THE CHILD DIRECTLY AND INDIRECTLY VIA THE PARENTS
																						CPD- IMPACT ON THE CHILD DIRECTLY AND ALSO VIA DIRECT PARENT ACTIONS
[truncated: 13 more columns]

## Sheet: Mapping (not incl COP2)
1st tier variables from Foresight map	Variable description (where provided by Foresight)	COM-B physical capability	Intervention function- Training	Intervention function- Enablement	COM-B Psychological capability	Intervention function- Education	Intervention function- Training	Intervention function- Enablement	COM-B physical opportunity	Intervention function- Training	Intervention function- Restriction	Intervention function- Environmental restructuring	Intervention function- Enablement	COM-B social opportunity	Intervention function- Restriction	Intervention function- Environmental restructuring	Intervention function- Modelling	Intervention function- Enablement	COM-B automatic motivation	Intervention function- Persuasion	Intervention function- Incentivisation	Intervention function- Coercion	Intervention function- Training	Intervention function- Environmental restructuring	Intervention function- Modelling	Intervention function- Enablement	COM-B reflective motivation	Intervention function- Education	Intervention function- Persuasion	Intervention function- Incentivisation	Intervention function- Coercion
Stress	“Perceived level of stress by individuals”	0			1	HCP universal programme 28w; NHS One You Campaign (online and apps); MECC; NHS weight loss plan - all for parents	None identified	None identified	0					0					1	NHS One You Campaign	None identified	None identified	None identified	None identified	None identified	None identified	0
Exposure to food advertising		0			0				1	None identified	Advertising restrictions	Advertising restrictions	None identified	1	Advertising restrictions	Advertising restrictions	None identified	None identified	1	None identified	None identified	None identified	None identified	Advertising restrictions	None identified	None identified	1	None identified	None identified	None identified	None identified
Food literacy	“Degree to which people are able to assess nutritional quality and provenance”	0			1	Healthy start; Clearer food labelling; Enhances Health professionals input; HCP at 28w universal; HCP from 28w universal; HCP 1-6w progressive; HCP 6w-6m universal & progressive; C4L campaign, resources & app; 5 a day; Technical guidance on food labelling; Eatwell guide; Cooking & nutrition in the national curriculum; Improving teaching of nutruion to teachers; One You Campaign; NHS apps; NHS wei…	None identified	Guidance to support commissioning of early years services; PH42 (language barriers)	0					0					0								0
Self-esteem	“Sense of purpose and self-confidence of individuals”	0			1	NHS Choices; Everyday Interactions Measuring Impact toolkit	None identified	Guidance to support commissioning of early years services	0					0					1	None identified	None identified	None identified	None identified	None identified	None identified	Guidance to support commissioing of early years services	1	NHS Choices; Everyday Interactions Measuring Impact toolkit	None identified	None identified	None identified
Perceived inconsistency of science-based messages	“Degree to which there is incompatibility between scientific assessments on food related issues which (are perceived) to be similar”	0			1	C4L educational campaigns; C4L resources	None identified	None identified	0					0					0								1	C4L educational campaigns; C4L resources	C4L educational campaigns; C4L resources	None identified	None identified
Degree of physical education	“Degree to which people have learned to use their body (for labour, leisure and transport)”	1	Bikeability tranining; What works in schools to increase PA; Beyond 2012	C4L resources and apps; C4L vouchers; didn't include NHS apps as these are targetting parent behaviour; Guidance to support early years services; Start for Life weekly emails and virtual support; PH47 (effective delivery of programmes); What works in schools to increase PA; NICE PH41	0				1	Bikeability tranining; What works in schools to increase PA; Beyond 2012	None identified	Primary schools to provide 30m activity per day; Primary PE and Sport Premium; Coordination of PE in schools; Use of local transport plans; JSNA; Road safety strategies; section 106 agreements; National Planning Policy Framework; Active Design Guidelines; Sporting Future Strategy; NICE PH42; NICE CG43 (early years); NICE CG43 (schools); NICE PH17 (building phyiscal activity into daily life); NICE…	C4L resources and apps; C4L vouchers; didn't include NHS apps as these are targetting parent behaviour; Guidance to support early years services; Start for Life weekly emails and virtual support; PH47 (effective delivery of programmes); What works in schools to increase PA; NICE PH41	1	None identified	Primary schools to provide 30m activity per day; Primary PE and Sport Premium; Coordination of PE in schools; Use of local transport plans; JSNA; Road safety strategies; section 106 agreements; National Planning Policy Framework; Active Design Guidelines; Sporting Future Strategy; NICE PH42; NICE CG43 (early years); NICE CG43 (schools); NICE PH17 (building phyiscal activity into daily life); NICE…	NHS One You Campaign (resources, apps); Let's Talk about weight guidance; MECC; NHS weight loss plan; Brief consultations training; physical activity infographic; Guidelines commissioning children's PH services; NICE NG7; NICE PH42; NICE CG43 (interventions by NHS); NICE CG43 (NHS in community services); NICE CG43 (LAs); NICE PH17 (national campaign); NICE PH44; What works in schools to increase …	C4L resources and apps; C4L vouchers; NHS apps; NHS weight loss plan; Guidance to support early years services; Start for Life weekly emails and virtual support; PH47 (effective delivery of programmes); What works in schools to increase PA; NICE PH41; NICE NG17; NICE CG43 (NHS)	0								1	Cycling and walking investment strategy (walk to school project); HCP universal programme 6w-6m; online resources to support NCMP; C4L educational campaign, resources, apps; physical activity infographics; Start for Life; NICE NG7; NICE CG43 (NHS); NICE CG43 (NHS in communities); NICE CG43 (schools); NICE PH47 (effective delivery of services); NICE PH17 (build PA into daily life); NICE PH17 (nati…	C4L educational campaigns; C4L resources; Physical activity infographics; NICE NG7; NICE PH17 (national campaign)	Cycling and walking investment strategy (walk to school project)	None identified
Food abundance	“The aggregate amount of food (volume) that is at any moment in time available in UK society”	0			0				1	None identified	Advertising restrictions	Soft drinks levy; sugar reduction programme; Creation of healthy food environment; Healthier food in schools- school meals and breakfast clubs; Food in early years settings; Lowering maximum protein content of formula milk so in line with infant formula; Nutrition based standards for catering; NICE PH11; NICE PH42; NICE CG43 NHS community/ LAs/ early years/ schools; healthier and more ustainable …	PH11 NICE: Maternal and child nutrition	1	Advertising restrictions	Soft drinks levy; sugar reduction programme; Creation of healthy food environment; Healthier food in schools- school meals and breakfast clubs; Food in early years settings; Lowering maximum protein content of formula milk so in line with infant formula; Nutrition based standards for catering; NICE PH11; NICE PH42; NICE CG43 NHS community/ LAs/ early years/ schools; healthier and more ustainable …	Creation of healthy food environments; Healthier and more sustainable catering	PH11 NICE: Maternal and child nutrition	0								0
Food exposure	“The number of food cues individuals are confronted with on a daily basis”	0			0				1	None identified	Advertising restrictions	Soft drinks levy; sugar reduction programme; Creation of healthy food environment; Healthier food in schools- school meals and breakfast clubs; Food in early years settings; Nutrition based standards for catering; NICE PH11; NICE PH42; NICE CG43 NHS community/ LAs/ early years/ schools; healthier and more ustainable catering	NICE PH47; NHS weght loss plan	0					0								0
Degree of innate activity in childhood	“Degree to which physical activity is part of typical childhood behaviour”	1	Bikeability tranining; What works in schools to inrease PA; Beyond 2012	C4L resources and apps; C4L vouchers; didn't include NHS apps as these are targetting parent behaviour; Guidance to support early years services; Start for Life weekly emails and virtual support; PH47 (effective delivery of programmes); What works in schools to increase PA; NICE PH41	0				1	Bikeability tranining; What works in schools to increase PA; Beyond 2012	None identified	Primary schools to provide 30m activity per day; Primary PE and Sport Premium; Coordination of PE in schools; Use of local transport plans; JSNA; Road safety strategies; section 106 agreements; National Planning Policy Framework; Active Design Guidelines; Sporting Future Strategy; NICE PH42; NICE CG43 (early years); NICE CG43 (schools); NICE PH17 (building phyiscal activity into daily life); NICE…	C4L resources and apps; C4L vouchers; didn't include NHS apps as these are targetting parent behaviour; Guidance to support early years services; Start for Life weekly emails and virtual support; PH47 (effective delivery of programmes); What works in schools to increase PA; NICE PH41	1	None identified	Primary schools to provide 30m activity per day; Primary PE and Sport Premium; Coordination of PE in schools; Use of local transport plans; JSNA; Road safety strategies; section 106 agreements; National Planning Policy Framework; Active Design Guidelines; Sporting Future Strategy; NICE PH42; NICE CG43 (early years); NICE CG43 (schools); NICE PH17 (building phyiscal activity into daily life); NICE…	NHS One You Campaign (resources, apps); Let's Talk about weight guidance; MECC; NHS weight loss plan; Brief consultations training; physical activity infographic; Guidelines commissioning children's PH services; NICE NG7; NICE PH42; NICE CG43 (interventions by NHS); NICE CG43 (NHS in community services); NICE CG43 (LAs); NICE PH17 (national campaign); NICE PH44; What works in schools to increase …	C4L resources and apps; C4L vouchers; NHS apps; NHS weight loss plan; Guidance to support early years services; Start for Life weekly emails and virtual support; PH47 (effective delivery of programmes); What works in schools to increase PA; NICE PH41; NICE NG17; NICE CG43 (NHS)	1	C4L educational campaigns; C4L resources; Physical activity infographics; NICE NG7; NICE PH17 (national campaign)	Cycling and walking investment strategy (walk to school project)	None identified	Bikeability tranining; What works in schools to increase PA; Beyond 2012	Primary schools to provide 30m activity per day; Primary PE and Sport Premium; Coordination of PE in schools; Use of local transport plans; JSNA; Road safety strategies; section 106 agreements; National Planning Policy Framework; Active Design Guidelines; Sporting Future Strategy; NICE PH42; NICE CG43 (early years); NICE CG43 (schools); NICE PH17 (building phyiscal activity into daily life); NICE…	NHS One You Campaign (resources, apps); Let's Talk about weight guidance; MECC; NHS weight loss plan; Brief consultations training; physical activity infographic; Guidelines commissioning children's PH services; NICE NG7; NICE PH42; NICE CG43 (interventions by NHS); NICE CG43 (NHS in community services); NICE CG43 (LAs); NICE PH17 (national campaign); NICE PH44; What works in schools to increase …	C4L resources and apps; C4L vouchers; didn't include NHS apps as these are targetting parent behaviour; Guidance to support early years services; Start for Life weekly emails and virtual support; PH47 (effective delivery of programmes); What works in schools to increase PA; NICE PH41	0
Level of recreational activity HC done	“Degree to which people engage in physical activity for recreation”	1	Bikeability tranining; What works in schools to inrease PA; Beyond 2012	C4L resources and apps; C4L vouchers; didn't include NHS apps as these are targetting parent behaviour; Guidance to support early years services; Start for Life weekly emails and virtual support; PH47 (effective delivery of programmes); What works in schools to increase PA; NICE PH41	0				1	Bikeability tranining; What works in schools to increase PA; Beyond 2012	None identified	Primary schools to provide 30m activity per day; Primary PE and Sport Premium; Coordination of PE in schools; Road safety strategies (kept because incl safe play areas); section 106 agreements; National Planning Policy Framework; Active Design Guidelines; Sporting Future Strategy; NICE CG43 (early years); NICE CG43 (schools); NICE PH17 (building phyiscal activity into daily life); NICE NG90 (acti…	C4L resources and apps; C4L vouchers; didn't include NHS apps as these are targetting parent behaviour; Guidance to support early years services; Start for Life weekly emails and virtual support; PH47 (effective delivery of programmes); What works in schools to increase PA; NICE PH41	1	None identified	Primary schools to provide 30m activity per day; Primary PE and Sport Premium; Coordination of PE in schools; Road safety strategies (kept because incl safe play areas); section 106 agreements; National Planning Policy Framework; Active Design Guidelines; Sporting Future Strategy; NICE CG43 (early years); NICE CG43 (schools); NICE PH17 (building phyiscal activity into daily life); NICE NG90 (acti…	NHS One You Campaign (resources, apps); Let's Talk about weight guidance; MECC; NHS weight loss plan; Brief consultations training; physical activity infographic; Guidelines commissioning children's PH services; NICE NG7; NICE CG43 (interventions by NHS); NICE CG43 (NHS in community services); NICE CG43 (LAs); NICE PH17 (national campaign); NICE PH44; What works in schools to increase PA; Beyond …	C4L resources and apps; C4L vouchers; NHS apps; NHS weight loss plan; Guidance to support early years services; Start for Life weekly emails and virtual support; PH47 (effective delivery of programmes); What works in schools to increase PA; NICE PH41; NICE NG17; NICE CG43 (NHS)	0								1	HCP universal programme 6w-6m; online resources to support NCMP; C4L educational campaign, resources, apps; physical activity infographics; Start for Life; NICE NG7; NICE CG43 (NHS); NICE CG43 (NHS in communities); NICE CG43 (schools); NICE PH47 (effective delivery of services); NICE PH17 (build PA into daily life); NICE PH17 (national campaign); What works to increase PA in schools; Beyond 2012 …	C4L educational campaigns; C4L resources; Physical activity infographics; NICE NG7; NICE PH17 (national campaign)	None identified	None identiied
Level of transport activity	“Level of physical activity associated to transport”	1	Bikeability training	NICE: Physical activity: walking and cycling (PH41)	0				1	Bikeability training	None identified	Use of local transport plans; JSNA; Use of road safety strategies; section 106 agreements; active design guidelines; NICE PH42; NICE PH17; NICE NG90 (active travel); What works in schools and collegaes to increase physical activity; Healthy New Towns; National Planning Policy Framework; NICE PH41	NICE: Physical activity: walking and cycling (PH41)	1	None identified	Use of local transport plans; JSNA; Use of road safety strategies; section 106 agreements; national planning policy framework; active design guidelines; NICE PH42; NICE PH17; NICE NG90 (active travel); What works in schools and collegaes to increase physical activity; Healthy New Towns; National Planning Policy Framework; NICE PH41	NICE PH42; NICE PH41	NICE: Physical activity: walking and cycling (PH41)	0								1	Cycling and walking investment strategy- walk to school project; NICE: Physical activity: walking and cycling (PH41)	None identified	Cycling and walking investment strategy (walk to school project)	None identified
Side effects of drug use		0			0				0					0					1	N/A	N/A	N/A	N/A	Not directly but could consider the e-learning for Healthcare module on obesity (which covers drugs as a causal factor) as training for health professionals which might increase awareness and improved medical management	N/A	N/A	0
Functional fitness	“Level of physical fitness to perform daily tasks”	1	Bikeability tranining; What works in schools to inrease PA; Beyond 2012	C4L resources and apps; C4L vouchers; didn't include NHS apps as these are targetting parent behaviour; Guidance to support early years services; Start for Life weekly emails and virtual support; PH47 (effective delivery of programmes); What works in schools to increase PA; NICE PH41	0				0					0					0								0
Palatability of food offerings		0			0				1	None identified	Advertising restrictions	Soft drinks levy; sugar reduction programme; Creation of healthy food environments in public sector; Healthier food in schools (meals and bf clubs); food in early years settings; nutrient-based standards for catering in food environments; NICE PH11; Healthier and more sustainable catering; NICE CG43 (interventions in communities); NICE CG43 (LAs); NICE CG43 (early years); NICE CG43 (schools); Sch…	Healthy Start Scheme; C4L campaign, resources, apps, vouchers; Start for life emails and virtual support; NICE PH11; NICE PH47 (effective delivery of programmes); Promotoing health of looked after children;	1	Advertising restrictions	Soft drinks levy; sugar reduction programme; Creation of healthy food environments in public sector; Healthier food in schools (meals and bf clubs); food in early years settings; nutrient-based standards for catering in food environments; NICE PH11; Healthier and more sustainable catering; NICE CG43 (interventions in communities); NICE CG43 (LAs); NICE CG43 (early years); NICE CG43 (schools); Sch…	Creation of healthy food environment; C4L educational campaigns; C4L educational Resources; NHS apps	Healthy Start Scheme; C4L campaign, resources, apps, vouchers; Start for life emails and virtual support; NICE PH11; NICE PH47 (effective delivery of programmes); Promotoing health of looked after children;	1	Clearer food labelling; C4L campaign and resources;	C4l vouchers	soft drinks levy	None identified	Soft drinks levy; sugar reduction programme; Creation of healthy food environments in public sector; Healthier food in schools (meals and bf clubs); food in early years settings; nutrient-based standards for catering in food environments; NICE PH11; Healthier and more sustainable catering; NICE CG43 (interventions in communities); NICE CG43 (LAs); NICE CG43 (early years); NICE CG43 (schools); Sch…	Creation of healthy food environment; C4L educational campaigns; C4L educational Resources; NHS apps	Healthy Start Scheme; C4L campaign, resources, apps, vouchers; Start for life emails and virtual support; NICE PH11; NICE PH47 (effective delivery of programmes); Promotoing health of looked after children;	1	Clearer food labelling; Healthy Start; HCP Universal education at 28w pregnancy universal & progessive; HCP Universal education from 28w pregnancy universal & progressive; HCP Universal programme 6w-6; HCP Progressive & universal programme 6w-6m; NCMP feedback, online resources; C4L educational campaigns; C4L educational Resources; C4L educational Health apps; 5 a day; Technical guidance on nutri…	Clearer food labelling; C4L campaign and resources;	C4l vouchers	soft drinks levy
Quality and quantity of breast feeding (and weaning)		1	NICE: Postnatal care up to 8 weeks after birth (CG37)	Guidance to gain baby friendly accredidation; Start4Life- weekly emails; Start4Life - virtual support	1	Healthy Start scheme; HCP Universal 1st week life; HCP Progressive programme 1st week; HCP Universal programme 1-6w life; HCP Progressive programme 1-6w life; HCP Universal programme 6w-6; HCP Progressive programme 6w-6m; Guidance to gain baby friendly accredidation; Start4Life campaign; Guidelines for commissioning and delivering children's public health services aged 0 to 19 years; NICE CG62; N…	NICE: Postnatal care up to 8 weeks after birth (CG37)	Guidance to gain baby friendly accredidation; Start4Life campaign- weekly emails; Start4Life campaign- virtual support	1	NICE: Postnatal care up to 8 weeks after birth (CG37);	None identified	NICE: Postnatal care up to 8 weeks after birth (CG37); baby friendly accreditation	c	1	None identified	CG37 NICE: Postnatal care up to 8 weeks after birth; baby friendly accreditation	HCP Progressive programme 1st week; HCP Progressive programme 1-6w life; HCP Progressive programme 6w-6m; Guidance to gain baby friendly accredidation;	Guidance to gain baby friendly accredidation; Start4Life campaign- weekly emails; Start4Life campaign- virtual support	1	HCP Universal 1st week life; HCP Progressive programme 1st week life	None identified	None identified	NICE: Postnatal care up to 8 weeks after birth (CG37);	NICE: Postnatal care up to 8 weeks after birth (CG37); baby friendly accreditation	HCP Progressive programme 1st week; HCP Progressive programme 1-6w life; HCP Progressive programme 6w-6m; Guidance to gain baby friendly accredidation;	Guidance to gain baby friendly accredidation; Start4Life campaign- weekly emails; Start4Life campaign- virtual support	1	Healthy Start scheme; HCP Universal 1st week life; HCP Progressive programme 1st week; HCP Universal programme 1-6w life; HCP Progressive programme 1-6w life; HCP Universal programme 6w-6; HCP Progressive programme 6w-6m; Guidance to gain baby friendly accredidation; Start4Life campaign; Guidelines for commissioning and delivering children's public health services aged 0 to 19 years; NICE CG62; N…	HCP Universal 1st week life; HCP Progressive programme 1st week life	None identified	None identified
Demand for indulgence/ compensation	“Strength of demand for psychological release after stress or effort”	0			1	None identified	None identified	None identified	0					0					1	None identified	None identified	None identified	None identified	Advertising restrictions	NHS weight loss plan (incl avoiding food as a reward)	None identified	1	None identified	None identified	None identified	None identified
Tendency to graze	“Tendency to eat outside fixed meal times”	0			0				1	None identified	Advertising restrictions	Nutrient-based standards for catering in environments where food provided; Creation of healthy food environments in public sector environments; NICE: PH42; CG43 NHS community setting, LAs;	None identified	1	Advertising restrictions	Nutrient-based standards for catering in environments where food provided; Creation of healthy food environments in public sector environments; NICE: PH42; CG43 NHS community setting, LAs;	Food in early years settings;	None identified	1	None identified	None identified	None identified	None identified	Nutrient-based standards for catering in environments where food provided; Creation of healthy food environments in public sector environments; NICE: PH42; CG43 NHS community setting, LAs;	Food in early years settings;	None identified	0
De-skilling	“The degree to which individuals are not able anymore to engage independently in routine tasks for daily living (such as cooking)”	1	Bikability training; Cooking and nutrition in the national curriculum; NICE: Maternal and child nutrition; CG43 (NHS interventions); Food teaching in primary schools: A framework of knowledge and skills; What works in schools and colleges to increase physical activity?; Beyond 2012 – outstanding physical education for all Physical education in schools 2008–12	None identified	1	Healthy Start Scheme; HCP Universal education at 28w pregnancy; HCP Universal education from 28w pregnancy; HCP Universal programme 6w-6; Cooking and nutrition in the national curriculum; The Eatwell Guide; Improved teaching of nutrition to teachers; Start4Life campaign; Start4Life campaign- weekly emails; Start4Life campaign- virtual support; NICE: Antenatal care for uncomplicated pregnancies (C…	Bikability training; Cooking and nutrition in the national curriculum; NICE: Maternal and child nutrition; CG43 (NHS interventions); Food teaching in primary schools: A framework of knowledge and skills; What works in schools and colleges to increase physical activity?; Beyond 2012 – outstanding physical education for all Physical education in schools 2008–12	None identified	0					1	None identified	Primary PE and Sport Premium; Coordination of PE in schools;	PH 11; CG43 (NHS interventions); PH47 (effective delivery of programmes)	None identified	0								0
Convenience of food offerings	“The degree to which food offerings cater to the desire for convenience”	0			0				1	None identified	Advertising restrictions	NICE CG43 (NHS communities); NICE CG43 (LAs); nutrient based standards for food outlets; healthier and more sustainable catering; advertising restrictions	None identified	1	Advertising restrictions	NICE CG43 (NHS communities); NICE CG43 (LAs); nutrient based standards for food outlets; healthier and more sustainable catering; advertising restrictions	Creation of healthy food environments in public sector settings	None identified	0								1	C4L campaign and resources; PH47 (effective delivery of services); cooking and nutrition in the national curriculum; Food teaching in primary schools	Clearer food labelling; C4L campaign and resources	None identified	None identified
Portion size		0			1	HCP Progressive input up to 28w pregnancy; HCP Progressive input from 28w pregnancy; C4L educational campaigns; C4L educational Resources; C4L educational Health apps; 5 a day logos; The Eatwell Guide; NHS Apps for healthier diet, exercise, watching alcohol intake and smoking (One You Campaign)	None identified	C4L educational Resources; C4L educational Health apps;	1	None identified	None identified	Sugar reduction programme	C4L educational Resources; C4L educational Health apps;	1	None identified	Sugar reduction programme	Creation of healthy food environment; Food in early years settings; C4L educational campaigns; C4L educational Resources; NHS apps	C4L educational Resources; C4L educational Health apps;	1	Clearer food labelling; C4L campaign and resources; NHS educational resources	None identified	None identified	None identified	Sugar reduction programme	Creation of healthy food environment; Food in early years settings; C4L educational campaigns; C4L educational Resources; NHS apps	C4L educational Resources; C4L educational Health apps;	1	HCP Progressive input up to 28w pregnancy; HCP Progressive input from 28w pregnancy; C4L educational campaigns; C4L educational Resources; C4L educational Health apps; 5 a day logos; The Eatwell Guide; NHS Apps for healthier diet, exercise, watching alcohol intake and smoking (One You Campaign)	Clearer food labelling; C4L campaign and resources; NHS apps	None identified	None identified
Purchasing power	No description provided 'financial ability to buy products/ services'- Eng Ox Dict	0			0				1	None identified	None identified	Soft drinks levy; Universal free school meals for KS1; Healthy breakfast provision; Use of local transport plans as an opportunity for encouraging active travel; Joint Strategic Needs Assessment; Use of road safety strategies to create safer walking and play environments; Section 106 agreements; National Planning Policy Framework; 'Active Design' guidelines; NICE: Physical activity for children a…	NICE: Maternal and child nutrician (PH11); Healthy start vouchers; C4Life money off vouchers; Free school meals	1	None identified	Soft drinks levy; Universal free school meals for KS1; Healthy breakfast provision; Use of local transport plans as an opportunity for encouraging active travel; Joint Strategic Needs Assessment; Use of road safety strategies to create safer walking and play environments; Section 106 agreements; National Planning Policy Framework; 'Active Design' guidelines; NICE: Physical activity for children a…	None identified	Free school meals	0								0
Energy density of food offerings		0			0				1	Cooking and nutrition in the national curriculum; NICE PH11; NICE CG43 (NHS interventions); Food teaching in primary schools	Advertising restrictions	Soft drinks levy; Sugar reduction programme; Creation of healthy food environment; Healthier food in schools- school meals and breakfast clubs; Food in early years settings; Lowering maximum protein content of formula milk so in line with infant formula; Nutrient-based standards for catering in environments where food provided; Universal free school meals for KS1; Healthy breakfast clubs; NICE PH…	Healthy Start Scheme; C4L campaign, resources, apps, vouchers; Free school means KS1; NHS apps; Start4life campaign, weekly emails, virtual support; CG43 NHS; PH47; Promoting health of looked after children;	1	Advertising restrictions	Soft drinks levy; Sugar reduction programme; Creation of healthy food environment; Healthier food in schools- school meals and breakfast clubs; Food in early years settings; Nutrient-based standards for catering in environments where food provided; Universal free school meals for KS1; Healthy breakfast clubs; Improved nutrition teachin to teachers in schoools; NICE PH11; NICE: Obesity: working wi…	Creation of healthy food environment; Food in early years settings; C4L educational campaigns; C4L educational Resources; NHS Apps for healthier diet, exercise, watching alcohol intake and smoking (One You Campaign); NHS apps; Lets talk about weight; MECC; NHS weight loss plan; Online training in brief consultations; Guidelines for commissioning and delivering children's public health services ag…	Healthy Start Scheme; C4L campaign, resources, apps, vouchers; Free school meals KS1; NHS apps; Start for life emails and virtual support; NHS weight loss plan; NICE PH11; NICE: Preventing excess weight gain (NG7); NICE: Obesity: working with local communities (PH42); CG43 NHS; PH47 effective delivery; Promotoing health of looked after children;	1	None identified	None identified	None identified	None identified	None identified	None identified	None identified	1	Clearer food labelling; Healthy Start; HCP Universal education at 28w pregnancy universal & progessive; HCP Universal education from 28w pregnancy universal & progressive; HCP Universal programme 6w-6; HCP Progressive & universal programme 6w-6m; NCMP feedback, online resources; C4L educational campaigns; C4L educational Resources; C4L educational Health apps; 5 a day; Technical guidance on nutri…	Clearer food labelling; C4L educational campaigns; C4L educational Resources; One you; NICE: Preventing excess weight gain	C4L money off vouchers	Soft drinks levy
Market price of food offerings		0			0				1	None identified	None identified	Soft drinks levy	None identified	1	None identified	None identified	None identified	None identified	0								1	None identified	None identified	None identified	Soft drinks levy

## Sheet: Policy coding (for COP2)
Name	Link	Broader context (e.g. COP, HCP, NICE)	Policy type (e.g. guidance, policy paper,	Sector	Notes	Underpinning evidence	Target of policy	Focus on reducing health inequalities?	Method of reducing health inequalities	Statutory power	Outcome measures	Coders	Intervention type- Education	Mapped	Justification	Intervention type- Persuasion	Mapped	Justification	Intervention type- Incentivisation	Mapped	Justification	Intervention type- Coercion	Mapped	Justification	Intervention type- Training	Mapped	Justification	Intervention type- Restriction	Mapped	Justification	Intervention type- Environmental restructuring	Mapped	Justification	Intervention type- Modelling	Mapped	Justification	Intervention type- Enablement	Mapped	Justification	Policy category- Communication/ marketing	Justification	Policy category- Guidelines	Justification	Policy category- Fiscal measures	Justification	Policy category- Regulation	Justification	Policy category- Legislation	Justification
CHILDHOOD OBESITY PLANS (COP) FROM CHAPTER 2: They are categorised as; 1) New/Revised COPs 2) Active Older COPs
1) NEW OR REVISED COPs : These COPs are not mentioned in COP1 (However, revised COPs are included here)
Soft Drinks Industry Levy (SDIL) _Revised	https://www.gov.uk/government/consultations/soft-drinks-industry-levy	COP	Policy paper	HM Revenue and Customs (HMRC) and HM Treasury (HMT)	SDIL took effect from April 2018 and encouraged companies to reformulate their soft drinks. An increase in liabilities declaration and reduction in calorie content of products likely to be consumed in one occasion has been reported since then. Retailers and manufacturers have reduced their sales weighted average (SWA) for sugar by 11%. However, impact on consumer habits/ health is not assessed.	Reference list and soft Drinks Industry Levy Statistics released in October 2018	Food producers / importers of soft drinks	N		Mandatory	Business level analysis being done to evaluate the changes in SWA sugar and calories per portion. portion sizes for high sugar drinks	HC/AG	0			0			0			0		Government suggested not to pass this levy on to purchasers through price rises. However, the accurate industry response is not known from any policy documents. So, it wouldn’t be coercion if companies do absorb the cost.	0			0			1		Reduction in sugar content by manufacturers/ retailers	0			0			0		1	Documentation outlining mandated practice	1	Act as an incentive for companies to reformulate products to contain less sugar.	1	Mandated guidelines	1	Mandated
Sugar reduction programme_Revised	https://www.gov.uk/government/publications/sugar-reduction-report-on-first-year-progress	COP	Guidance	PHE	PHE couldn't meet the 5% year one target, except for yogurts, cereals, sweet spreads and sauces. Only a 2% reduction in sugar content across other foods were observed in the first year. Additional targets were set. (i) Reducing sugar content of juice based drinks by 5% and milk based drinks by 20% by mid 2021, from a 2017 baseline (ii) Review the scope of reformulation of products aimed at babies…	Reference list	Food companies/any out-of-home food outlets	N		Voluntary	Not specified	HC/AG	0			0			0			0			0			0			1		Reduction in sugar content by manufacturers/ retailers	0			0			0		1	Documentation outlining recommended practice	0		1	Voluntary guidelines	0
Sugar reduction: juice and milk based drinks	https://www.gov.uk/government/publications/sugar-reduction-juice-and-milk-based-drinks	COP	Guidance	PHE	Reducing sugar content of juice based drinks by 5% and milk based drinks by 20% by mid 2021, from a 2017 baseline	Reference list	Food companies/any out-of-home food outlets	N		Voluntary	Not specified	HC/AG	0			0			0			0			0			0			1		Reduction in suga content by manufacturers/ retailers	0			0			0		1	Documentation outlining recommended practice	0		1	Voluntary guidelines	0
Calorie Reduction programme	https://www.gov.uk/government/publications/calorie-reduction-the-scope-and-ambition-for-action	COP	Guidance: Research and analysis undertaken	PHE	Impact analysis is complete. PHE will set out guidelines for food products; establishing baseline calorie levels in each food category. Aim to achieve a 20% reduction in calories by 2024 in product categories that contribute significantly to children’s calorie intakes.	Reference list	Food companies/any out-of-home food outlets	Y		Voluntary	Not specified	HC/AG	0			0			0			0			0			0			1		Reduction in calorie content by manufacturers/ retailers	0			0			0		1	Documentation outlining recommended practice	0		1	Voluntary guidelines	0
Ban on the sale of energy drinks to children	https://www.gov.uk/government/consultations/ending-the-sale-of-energy-drinks-to-children	COP	Closed Consultation	Department of Health and Social Care	Evidence is weak, therefore, govt. consultation sought views from parents, health professionals, teachers, industry bodies and retailers to end the sale of high-caffeine energy drinks to children including both on-site and online sales. Many larger retailers and supermarkets have voluntarily stopped selling energy drinks to under-16s.	Not specified	Children	N		Mandatory	Not specified	HC/AG	0			0			0			0			0			1		Prohibiting sales of energy drinks	1		Reduction in unhealthy food options	0			0			0		1	Guidelines underway	0		1	Mandated age restriction and prohibiting sales through vending machines	1	Mandated
Consistent calorie labelling	https://www.gov.uk/government/consultations/calorie-labelling-for-food-and-drink-served-outside-of-the-home	COP	Closed Consultation	Department of Health and Social Care	Govt has consulted appropriate organisations and is now working with industry and other stakeholders on designing appropriate legislation. They intend to lay secondary legislation before Parliament in Spring 2019.	Not specified	Universal: Out-of-home sector	N		Mandatory	Not specified	HC/AG	1		Provide information about the calorie content of the food and drink	1		Provide right information to stimulate healthy behaviours	0			0			0			0			1		Providing prompts for consumers to check calories: Calorie labels display the number of calories in a portion of food, as well as this amount as a proportion of the recommended daily energy intake	0			0			0		1	Documentation outlining mandated practice	0		1	Mandatory guidelines re labelling	1	Mandated
Ban promotion of unhealthy food/drink by location and price	https://www.asa.org.uk/asset/AF24CE72-C8F0-431D-89610AB47ACA14C8/	COP	Advertising guidance	ASA	Ban price promotions, such as buy one get one free and multi-buy offers or unlimited refills of unhealthy foods and drinks in the retail and out of home sector through legislation, consulting before the end of 2018. ban the promotion of unhealthy food and drink by location (at checkouts, the end of aisles and store entrances) in the retail and out of home sector through legislation, consulting be…	Not specified (Reference: Section 5 and 15 CAP codes)	Children	N		Mandatory	Not specified	HC/AG	0			0			0			0			0			1		restriction of unhealthy food	1		Reduction in unhealthy food options	0			0			0		1	Guidelines underway	0		1	Mandated	1	Mandated
Trailblazer programme with local authorities-Develop resources to empower them	https://www.local.gov.uk/childhood-obesity-trailblazer-programme	COP	Proposal	Press release	This three year programme asks councils to lead innovative action in their local community to tackle childhood obesity. Empowering local authorities to implement the Planning practice guidance.	Press release	Children	N		Voluntary	Not specified	HC/AG	1			0			0			0			0			0			1		Healthier out of house food offerings	1		Provides examples of healthy choices, especially in leisure centres	0			0		1	Documentation outlining recommended practice	0		1	Voluntary buying standards	0
25 Year Environment Plan: Creating open spaces	https://www.gov.uk/government/publications/25-year-environment-plan	COP	Policy paper	Department for Environment, Food & Rural Affairs	Improving existing green infrastructure by encouraging more investment while making sure there is a presumption for sustainable development- Draw up a national framework of green infrastructure standards and supporting Local Authorities to assess green infrastructure provision against these new standards	Reference list	Universal	Y (Target deprived areas with less green spaces)		Unclear	Not specified	HC/AG	0			0			0			0			0			0			1		Open spaces encourage people to spend more time their, which in turn will benefit their health and wellbeing	0			0			0		1	Guidelines underway	0		0		0
Daily mile program promotion	https://thedailymile.co.uk/	COP	National initiative	Local authorities	Get children out of the classroom for fifteen minutes every day to run or jog, at their own pace, with their classmates, making them fitter, healthier, and more able to concentrate in the classroom.	Reference list	Children	N		Voluntary	Not specified	HC/AG	0			0			0			0			0			0			1		Encourage children to be active	0			0			0		0		0		0		0
Ofsted framework to support physical development curriculum	https://www.gov.uk/government/news/Ofsted-chief-inspector-launches-her-second-annual-report-on-state-of-education-and-childrens-care-in-england	COP	Open Consultation	Press Release	The new Ofsted framework is being piloted throughout the autumn term until July 2019, with information and training sessions for schools running in parallel. Subject to the consultation, the new framework will take effect from September 2019	Not specified	School children	N		Voluntary	Not specified	HC/AG	1		curriculum for personal development	0			0			0			1		training sessions included-cooking skills and fitness programs	0			0			0			0			0		1	framework to develop a curriculum	0		0		0
* NCMP: Feedback to parents as part of NCMP- Still continuing	https://assets.publishing.service.gov.uk/government/uploads/system/uploads/attachment_data/file/643226/PHE_national_child_measurement_programme_operational_guidance.pdf	NCMP	Operational guidance	PHE	LAs encouraged to provide routine feedback to all parents. LAs may choose to do proactive feedback for over weight and obese children based on MECC.	Reference list	Children in reception & year 7	N		Voluntary	Weight & height	HC/AB	1		Information and sign posting provided to parents	0			0			0			0			0			0			0			0			0		1	Documentation of recommended practice	0		0		0
* Sporting future strategy to engage least active children	https://www.gov.uk/government/publications/sporting-future-a-new-strategy-for-an-active-nation	Sporting Future: A new strategy for an active nation	Policy paper	Cabinet Office (cross-Gevenment)	Number of guidelines outlined include: Review and update the role of County Sports Partnerships and Funding for sport and physical activity organisations which can best demonstrate that they will deliver some or all of the five outcomes in this strategy.	References in footnotes	Universal	N		Mandatory	Physical wellbeing, mental wellbeing, individual development, social and community development, & economic development	HC/AB	0			0			0			0			0			0			1		Improved local sporting opportunities	0			0			0		1	Specific guidelines re delivering sport at a local level	0		1	Stipulated practice outlined for local delivery	0
* Restriction of advertisement of high fat, salt or sugar products (hfss)	https://www.asa.org.uk/asset/AF24CE72-C8F0-431D-89610AB47ACA14C8/	COP	Advertising guidance	ASA	This came into effect on 1 July 2017: (I) Ads that directly or indirectly promote an HFSS product cannot appear in children’s media (II) Ads for HFSS products cannot appear in other media where children make up over 25% of the audience (III)	Not specified (Reference: Section 5 and 15 CAP codes)	Children	N		Mandatory	Not specified	HC/AG	0			0			0			0			0			1		Advertisement restriction	1			0			0			0		1	Guidelines by CAP	0		1	Advertisement regulation	1	Mandated
* See note
2) ACTIVE OLDER COPs: Other COPs mentioned in both COP1 and COP2 (from original mapping)
Creation of healthy food environment in public sector settings	https://www.gov.uk/government/uploads/system/uploads/attachment_data/file/418072/gbs-food-catering-march2015.pdf	COP	Statutory guidance	Government buying standards	Work with LAs and LGAs to support public sector settings to create a healthy food environment (e.g. leisure centres, hospitals); especially leisure centre vending machines	Reference list	Universal	N		Voluntary	Not specified	HC/AB	0			0			0			0			0			0			1		Healthier out of house food offererings	1		Provides examples of healthy choices, especially in leisure centres	0			0		1	Documentation outlining recommended practice	0		1	Voluntary buying standards	0
Primary schools to provide 60 mins/day moderate-to-vigorous activity	https://www.gov.uk/government/publications/childhood-obesity-a-plan-for-action/childhood-obesity-a-plan-for-action	COP	Guidance	DHSC	Target is 60 minutes a day with 30 minutes completed at school	Reference list	Schools/children	N		Recommendation	Not specified	HC/AG	0			0			0			0			0			0			1		Opportunities provided to be active auch as PE and break times	0			0			0		1	Documentation outlining recommended practice	0		1	Guidelines re amount of active time children should have in school (PE must be provided but amount is up to the school)	0
Updating school food standards	http://www.schoolfoodplan.com/actions/school-food-standards/; http://www.childrensfoodtrust.org.uk/childrens-food-trust/schools/school-food-standards/standards-for-your-school-food/about-the-school-food-standards/	COP	http://www.schoolfoodplan.com/actions/school-food-standards/; http://www.childrensfoodtrust.org.uk/childrens-food-trust/schools/school-food-standards/standards-for-your-school-food/about-the-school-food-standards/	COP	The School Food Plan included proposals for revised food standards, intended to be easier to implement and enforc	Reference list	http://www.schoolfoodplan.com/actions/school-food-standards/; http://www.childrensfoodtrust.org.uk/childrens-food-trust/schools/school-food-standards/standards-for-your-school-food/about-the-school-food-standards/	N		COP	Not specified	HC/AG	0			0												1			1		Increases opportunities for healthy food choices in schools									1				1
Healthy start: Use healthy start vouchers to provide additional support and information to children from low income families	https://www.healthystart.nhs.uk/healthy-start-vouchers/what-to-buy-with-the-vouchers/	COP	Guidance	DoE	Healthy Start vouchers help to buy some basic foods. This important means-tested scheme provides vouchers to spend with local retailers. Pregnant women and children over one and under four years old can get one £3.10 voucher per week. Children under one year old can get two £3.10 vouchers (£6.20) per week	Reference list	School children	Y		Mandatory	Healthier foods in schools	HC/AG	1			0			0			0			0			0			1		Increases opportunities for healthy food choices in schools	0			1		provision of food vouchers	0		1	Documentation about requreirments for school meals and breakfast clubs	0		1	Mandatory guidelines in most schools	1	Mandated
Update of nutrient profile model	https://www.gov.uk/government/consultations/consultation-on-the-uk-nutrient-profiling-model-2018-review	COP	Closed consultation	COP	Updating the Nutrient Profiling Model, the tool used to define what products can and cannot be shown during children’s programming	Press release	Children	N		Not applicable	Not specified	HC/AG
Cycling and walking investment strategy- funding for bikeability training	https://www.gov.uk/government/uploads/system/uploads/attachment_data/file/603527/cycling-walking-investment-strategy.pdf	COP	Guidance	Department for Transport	Cycling and Walking Investment Strategy published 2017 includes how available financial resources will be spent. This includes an objective to increase the number of primary aged children who walk to school and funding for Bikeability training.	Reference list	Universal	N		Recommendation	Travel planning outcomes	HC/AB	0			0			0			0			1		Bike skills training	0			0			0			0			0		1	Guideline document	0		1	All children should have access to the training programme	0
Cycling and walking investment strategy- walk to school project	https://www.gov.uk/government/uploads/system/uploads/attachment_data/file/603527/cycling-walking-investment-strategy.pdf; https://www.livingstreets.org.uk/what-we-do/walk-to-school#pri	COP	Policy paper	Department for Transport	Cycling and Walking Investment Strategy published 2017 includes how available financial resources will be spent. Including an objective to increase the number of primary aged children who walk to school and funding for Bikeability training. Only specific activity re walking to school is providing Living Streets with funding for the Walk to School project- incl resources for teachers	Reference list	Parents & children	N		Unclear	Travel planning outcomes	HC/AB	1		Information on the benefits of walking and resources for schools	0			1		Challenges where children can earn rewards for walking to school	0			0			0			0			0			0			1	Campaign materials for families and schools	0		0		0		0
Primary PE and Sport Premium	http://www.healthyschools.org.uk/; https://www.gov.uk/guidance/pe-and-sport-premium-for-primary-schools; https://www.gov.uk/government/publications/school-inspection-handbook-from-september-2015	COP	Guidance	DHSC	Physical activity will be a key part of the new healthy schools rating scheme; Ofsted will assess how effectively Primary PE and Sport Premium is used and how effectively governors hold them to account	Reference list	Schools/children	N		Mandatory	Pupil outcomes, and how effectively governors hold school leaders to account for this.	HC/AB	0			0			0			0			0			0			1		Increased opportunities for PE	0			0			0		1	Documentation outlining what premium can be spent on	0		0		0
Healthy Rating Scheme for primary schools	http://www.healthyschools.org.uk/	COP	Guidance	PSHE	Will provide evidence about steps taken by schools to promote healthy eating and activity.	Reference list	Children	N		None	Not coded	Not coded
Healthier food in schools- school meals and breakfast clubs	http://www.schoolfoodplan.com/actions/school-food-standards/; http://www.childrensfoodtrust.org.uk/childrens-food-trust/schools/school-food-standards/standards-for-your-school-food/about-the-school-food-standards/	COP	Guidance	DoE	The School Food Plan (2013); School Food Standards 2015 (needs updating in light of new guidance on sugar and nutrition)	Reference list	School children	N		Mandatory	Healthier foods in schools	HC/AB	0			0			0			0			0			0			1		Increases opportunities for healthy food choices in schools	0			0			0		1	Documentation about requreirments for school meals and breakfast clubs	0		1	Mandatory guidelines in most schools	1	Mandated
Clearer food labelling	https://www.gov.uk/government/news/clearer-food-and-drink-labelling-for-consumers	COP	Press release	Department for Environment, Food & Rural Affairs	Will review whether more information can be provided on labels as leaving EU should provide greater flexibility.	Reference list	Universal	N		Voluntary	Not specified	HC/AB	1		Information on nutritional content of foods	1		Information will encourage healthier choices	0			0			0			0			0			0			0			0		1	Guidelines re food labelling	0		1	Mandatory guidelines re labelling	1	Mandated
Note: Although the below action plans were not mentioned in COP1, they were included within other wider action plans in 2018_excel_supplementary file
* NCMP: Feedback to parents as part of NCMP- Still continuing
* Sporting future strategy to engage least active children
* Restriction of advertisement of high fat, salt or sugar products (hfss)
		CODING RE TARGET OF POLICY: KEY C- IMPACT ON THE CHILD DIRECTLY PD- IMPACT ON THE CHILD DIRECTLY VIA THE PARENT (EG THE POLICY IMPACTS PURCHASING CHOICES FOR CHILD FOOD) PI- IMPACT ON THE CHILD INDIRECTLY VIA THE PARENT (EG THE POLICY IMPACTS PARENT BEHAVIOUR WHICH COULD GO ON TO IMPACT CHILD VIA MODELLING OR FOOD BROUGHT INTO THE HOUSE) PID- IMPACT ON THE CHILD DIRECTLY AND INDIRECTLY VIA THE PA…	Only new policies included here
Empowering local authorities to implement the PPG	https://www.gov.uk/guidance/health-and-wellbeing	COP	Planning Practice Guidance	Ministry of Housing, Communities and Local Government	According to the new section of the Health and Well-Being Planning Practice Guidance (PPG), local authorities are encouraged to use their planning decisions to restrict fast food outlets. A toolkit is produced to help local authorities to work with local businesses to provide healthier alternatives.	Not specified (Refer to tool kit: https://assets.publishing.service.gov.uk/government/uploads/system/uploads/attachment_data/file/604912/Encouraging_healthier_out_of_home_food_provision_toolkit_for_local_councils.pdf)	Universal	N		Voluntary	Not specified	HC/AG
[truncated: 4 more columns]

## Sheet: Mapping (incl COP2)
1st tier variables from Foresight map	Variable description (where provided by Foresight)	Targeted at child	Targeted at parent	COM-B physical capability	Intervention function- Training	Intervention function- Enablement	COM-B Psychological capability	Intervention function- Education	Intervention function- Training	Intervention function- Enablement	COM-B physical opportunity	Intervention function- Training	Intervention function- Restriction	Intervention function- Environmental restructuring	Intervention function- Enablement	COM-B social opportunity	Intervention function- Restriction	Intervention function- Environmental restructuring	Intervention function- Modelling	Intervention function- Enablement	COM-B automatic motivation	Intervention function- Persuasion	Intervention function- Incentivisation	Intervention function- Coercion	Intervention function- Training	Intervention function- Environmental restructuring	Intervention function- Modelling	Intervention function- Enablement	COM-B reflective motivation	Intervention function- Education	Intervention function- Persuasion	Intervention function- Incentivisation	Intervention function- Coercion
Stress	“Perceived level of stress by individuals”	1	1	0			1	HCP universal programme 28w; NHS One You Campaign (online and apps); MECC; NHS weight loss plan - all for parents	None identified	None identified	0					0					1	NHS One You Campaign	None identified	None identified	None identified	None identified	None identified	None identified	0
Exposure to food advertising		1	1	0			0				1	None identified	Advertising restrictions;Restriction of advertisement of high fat, salt or sugar products (hfss)	Advertising restrictions ; Restriction of advertisement of high fat, salt or sugar products (hfss)	None identified	1	Advertising restrictions ; Restriction of advertisement of high fat, salt or sugar products (hfss)	Advertising restrictions; Restriction of advertisement of high fat, salt or sugar products (hfss)	None identified	None identified	1	None identified	None identified	None identified	None identified	Advertising restrictions ; Restriction of advertisement of high fat, salt or sugar products (hfss)	None identified	None identified	1	None identified	None identified	None identified	None identified
Food literacy	“Degree to which people are able to assess nutritional quality and provenance”	0	1	0			1	Healthy start; Clearer food labelling; Enhances Health professionals input; HCP at 28w universal; HCP from 28w universal; HCP 1-6w progressive; HCP 6w-6m universal & progressive; C4L campaign, resources & app; 5 a day; Technical guidance on food labelling; Eatwell guide; Cooking & nutrition in the national curriculum; Improving teaching of nutruion to teachers; One You Campaign; NHS apps; NHS wei…	None identified	Guidance to support commissioning of early years services; PH42 (language barriers)	0					0					0								0
Self-esteem	“Sense of purpose and self-confidence of individuals”	1	1	0			1	NHS Choices; Everyday Interactions Measuring Impact toolkit;NEW Ofsted PROPOSAL COULD POSSIBLY HAVE SOME EDUCATIONAL COMPONENT AROUND WELLBEING &MENTAL HEALTH	None identified;NEW Ofsted PROPOSAL COULD POSSIBLY HAVE SOME TRAINING COMPONENT AROUND WELLBEING &MENTAL HEALTH	Guidance to support commissioning of early years services	0					0					1	None identified	None identified	None identified	None identified: NEW Ofsted PROPOSAL COULD POSSIBLY HAVE SOME TRAINING COMPONENT AROUND WELLBEING &MENTAL HEALTH	None identified	None identified	Guidance to support commissioing of early years services	1	NHS Choices; Everyday Interactions Measuring Impact toolkit; NEW Ofsted PROPOSAL COULD POSSIBLY HAVE SOME EDUCATIONAL COMPONENT AROUND WELLBEING &MENTAL HEALTH	None identified	None identified	None identified
Perceived inconsistency of science-based messages	“Degree to which there is incompatibility between scientific assessments on food related issues which (are perceived) to be similar”	0	1	0			1	C4L educational campaigns; C4L resources	None identified	None identified	0					0					0								1	C4L educational campaigns; C4L resources	C4L educational campaigns; C4L resources	None identified	None identified
Degree of physical education	“Degree to which people have learned to use their body (for labour, leisure and transport)”	1	1	1	Bikeability tranining; What works in schools to increase PA; Beyond 2012;Ofsted framework to support physical development curriculum	C4L resources and apps; C4L vouchers; didn't include NHS apps as these are targetting parent behaviour; Guidance to support early years services; Start for Life weekly emails and virtual support; PH47 (effective delivery of programmes); What works in schools to increase PA; NICE PH41	0				1	;Bikeability tranining; What works in schools to increase PA; Beyond 2012 ;Ofsted framework to support physical development curriculum	None identified	Primary schools to provide 30m activity per day; Primary PE and Sport Premium; Coordination of PE in schools; Use of local transport plans; JSNA; Road safety strategies; section 106 agreements; National Planning Policy Framework; Active Design Guidelines; Sporting Future Strategy; NICE PH42; NICE CG43 (early years); NICE CG43 (schools); NICE PH17 (building phyiscal activity into daily life); NICE…	C4L resources and apps; C4L vouchers; didn't include NHS apps as these are targetting parent behaviour; Guidance to support early years services; Start for Life weekly emails and virtual support; PH47 (effective delivery of programmes); What works in schools to increase PA; NICE PH41	1	None identified	Primary schools to provide 30m activity per day; Primary PE and Sport Premium; Coordination of PE in schools; Use of local transport plans; JSNA; Road safety strategies; section 106 agreements; National Planning Policy Framework; Active Design Guidelines; Sporting Future Strategy; NICE PH42; NICE CG43 (early years); NICE CG43 (schools); NICE PH17 (building phyiscal activity into daily life); NICE…	NHS One You Campaign (resources, apps); Let's Talk about weight guidance; MECC; NHS weight loss plan; Brief consultations training; physical activity infographic; Guidelines commissioning children's PH services; NICE NG7; NICE PH42; NICE CG43 (interventions by NHS); NICE CG43 (NHS in community services); NICE CG43 (LAs); NICE PH17 (national campaign); NICE PH44; What works in schools to increase …	C4L resources and apps; C4L vouchers; NHS apps; NHS weight loss plan; Guidance to support early years services; Start for Life weekly emails and virtual support; PH47 (effective delivery of programmes); What works in schools to increase PA; NICE PH41; NICE NG17; NICE CG43 (NHS)	0								1	Cycling and walking investment strategy (walk to school project); HCP universal programme 6w-6m; online resources to support NCMP; C4L educational campaign, resources, apps; physical activity infographics; Start for Life; NICE NG7; NICE CG43 (NHS); NICE CG43 (NHS in communities); NICE CG43 (schools); NICE PH47 (effective delivery of services); NICE PH17 (build PA into daily life); NICE PH17 (nati…	C4L educational campaigns; C4L resources; Physical activity infographics; NICE NG7; NICE PH17 (national campaign)	Cycling and walking investment strategy (walk to school project)	None identified
Food abundance	“The aggregate amount of food (volume) that is at any moment in time available in UK society”	1	1	0			0				1	None identified	Advertising restrictions; Restriction of advertisement of high fat, salt or sugar products (hfss); Ban on the sale of energy drinks to children ;Ban promotion of unhealthy food/drink by location and price	Soft drinks levy; sugar reduction programme; Creation of healthy food environment; Healthier food in schools- school meals and breakfast clubs; Food in early years settings; Lowering maximum protein content of formula milk so in line with infant formula; Nutrition based standards for catering; NICE PH11; NICE PH42; NICE CG43 NHS community/ LAs/ early years/ schools; healthier and more ustainable …	PH11 NICE: Maternal and child nutrition	1	Advertising restrictions ; Ban on the sale of energy drinks to children ; Restriction of advertisement of high fat, salt or sugar products (hfss); Ban promotion of unhealthy food/drink by location and price	Soft drinks levy; sugar reduction programme; Creation of healthy food environment; Healthier food in schools- school meals and breakfast clubs; Food in early years settings; Lowering maximum protein content of formula milk so in line with infant formula; Nutrition based standards for catering; NICE PH11; NICE PH42; NICE CG43 NHS community/ LAs/ early years/ schools; healthier and more ustainable …	Creation of healthy food environments; Healthier and more sustainable catering	PH11 NICE: Maternal and child nutrition	0								0
Food exposure	“The number of food cues individuals are confronted with on a daily basis”	1	1	0			0				1	None identified	Advertising restrictions; Restriction of advertisement of high fat, salt or sugar products (hfss); Ban on the sale of energy drinks to children ;Ban promotion of unhealthy food/drink by location and price	Soft drinks levy; sugar reduction programme; Creation of healthy food environment; Healthier food in schools- school meals and breakfast clubs; Food in early years settings; Nutrition based standards for catering; NICE PH11; NICE PH42; NICE CG43 NHS community/ LAs/ early years/ schools; healthier and more ustainable catering; Soft Drinks Industry Levy (SDIL) _Revised; Ban on the sale of energy dr…	NICE PH47; NHS weght loss plan	0					0								0
Degree of innate activity in childhood	“Degree to which physical activity is part of typical childhood behaviour”	1	0	1	Bikeability tranining; What works in schools to inrease PA; Beyond 2012;Ofsted framework to support physical development curriculum	C4L resources and apps; C4L vouchers; didn't include NHS apps as these are targetting parent behaviour; Guidance to support early years services; Start for Life weekly emails and virtual support; PH47 (effective delivery of programmes); What works in schools to increase PA; NICE PH41	0				1	Bikeability tranining; What works in schools to increase PA; Beyond 2012 ;Ofsted framework to support physical development curriculum	None identified	Primary schools to provide 30m activity per day; Primary PE and Sport Premium; Coordination of PE in schools; Use of local transport plans; JSNA; Road safety strategies; section 106 agreements; National Planning Policy Framework; Active Design Guidelines; Sporting Future Strategy; NICE PH42; NICE CG43 (early years); NICE CG43 (schools); NICE PH17 (building phyiscal activity into daily life); NICE…	C4L resources and apps; C4L vouchers; didn't include NHS apps as these are targetting parent behaviour; Guidance to support early years services; Start for Life weekly emails and virtual support; PH47 (effective delivery of programmes); What works in schools to increase PA; NICE PH41	1	None identified	Primary schools to provide 30m activity per day; Primary PE and Sport Premium; Coordination of PE in schools; Use of local transport plans; JSNA; Road safety strategies; section 106 agreements; National Planning Policy Framework; Active Design Guidelines; Sporting Future Strategy; NICE PH42; NICE CG43 (early years); NICE CG43 (schools); NICE PH17 (building phyiscal activity into daily life); NICE…	NHS One You Campaign (resources, apps); Let's Talk about weight guidance; MECC; NHS weight loss plan; Brief consultations training; physical activity infographic; Guidelines commissioning children's PH services; NICE NG7; NICE PH42; NICE CG43 (interventions by NHS); NICE CG43 (NHS in community services); NICE CG43 (LAs); NICE PH17 (national campaign); NICE PH44; What works in schools to increase …	C4L resources and apps; C4L vouchers; NHS apps; NHS weight loss plan; Guidance to support early years services; Start for Life weekly emails and virtual support; PH47 (effective delivery of programmes); What works in schools to increase PA; NICE PH41; NICE NG17; NICE CG43 (NHS)	1	C4L educational campaigns; C4L resources; Physical activity infographics; NICE NG7; NICE PH17 (national campaign)	Cycling and walking investment strategy (walk to school project)	None identified	Bikeability tranining; What works in schools to increase PA; Beyond 2012; Ofsted framework to support physical development curriculum;	Primary schools to provide 30m activity per day; Primary PE and Sport Premium; Coordination of PE in schools; Use of local transport plans; JSNA; Road safety strategies; section 106 agreements; National Planning Policy Framework; Active Design Guidelines; Sporting Future Strategy; NICE PH42; NICE CG43 (early years); NICE CG43 (schools); NICE PH17 (building phyiscal activity into daily life); NICE…	NHS One You Campaign (resources, apps); Let's Talk about weight guidance; MECC; NHS weight loss plan; Brief consultations training; physical activity infographic; Guidelines commissioning children's PH services; NICE NG7; NICE PH42; NICE CG43 (interventions by NHS); NICE CG43 (NHS in community services); NICE CG43 (LAs); NICE PH17 (national campaign); NICE PH44; What works in schools to increase …	C4L resources and apps; C4L vouchers; didn't include NHS apps as these are targetting parent behaviour; Guidance to support early years services; Start for Life weekly emails and virtual support; PH47 (effective delivery of programmes); What works in schools to increase PA; NICE PH41	0
Level of recreational activity HC done	“Degree to which people engage in physical activity for recreation”	1	1	1	Bikeability tranining; What works in schools to inrease PA; Beyond 2012;Ofsted framework to support physical development curriculum	C4L resources and apps; C4L vouchers; didn't include NHS apps as these are targetting parent behaviour; Guidance to support early years services; Start for Life weekly emails and virtual support; PH47 (effective delivery of programmes); What works in schools to increase PA; NICE PH41	0				1	Bikeability tranining; What works in schools to increase PA; Beyond 2012 ;Ofsted framework to support physical development curriculum	None identified	Primary schools to provide 30m activity per day; Primary PE and Sport Premium; Coordination of PE in schools; Road safety strategies (kept because incl safe play areas); section 106 agreements; National Planning Policy Framework; Active Design Guidelines; Sporting Future Strategy; NICE CG43 (early years); NICE CG43 (schools); NICE PH17 (building phyiscal activity into daily life); NICE NG90 (acti…	C4L resources and apps; C4L vouchers; didn't include NHS apps as these are targetting parent behaviour; Guidance to support early years services; Start for Life weekly emails and virtual support; PH47 (effective delivery of programmes); What works in schools to increase PA; NICE PH41	1	None identified	Primary schools to provide 30m activity per day; Primary PE and Sport Premium; Coordination of PE in schools; Road safety strategies (kept because incl safe play areas); section 106 agreements; National Planning Policy Framework; Active Design Guidelines; Sporting Future Strategy; NICE CG43 (early years); NICE CG43 (schools); NICE PH17 (building phyiscal activity into daily life); NICE NG90 (acti…	NHS One You Campaign (resources, apps); Let's Talk about weight guidance; MECC; NHS weight loss plan; Brief consultations training; physical activity infographic; Guidelines commissioning children's PH services; NICE NG7; NICE CG43 (interventions by NHS); NICE CG43 (NHS in community services); NICE CG43 (LAs); NICE PH17 (national campaign); NICE PH44; What works in schools to increase PA; Beyond …	C4L resources and apps; C4L vouchers; NHS apps; NHS weight loss plan; Guidance to support early years services; Start for Life weekly emails and virtual support; PH47 (effective delivery of programmes); What works in schools to increase PA; NICE PH41; NICE NG17; NICE CG43 (NHS)	0								1	HCP universal programme 6w-6m; online resources to support NCMP; C4L educational campaign, resources, apps; physical activity infographics; Start for Life; NICE NG7; NICE CG43 (NHS); NICE CG43 (NHS in communities); NICE CG43 (schools); NICE PH47 (effective delivery of services); NICE PH17 (build PA into daily life); NICE PH17 (national campaign); What works to increase PA in schools; Beyond 2012 …	C4L educational campaigns; C4L resources; Physical activity infographics; NICE NG7; NICE PH17 (national campaign)	None identified	None identiied
Level of transport activity	“Level of physical activity associated to transport”	1	1	1	Bikeability training	NICE: Physical activity: walking and cycling (PH41)	0				1	Bikeability training	None identified	Use of local transport plans; JSNA; Use of road safety strategies; section 106 agreements; active design guidelines; NICE PH42; NICE PH17; NICE NG90 (active travel); What works in schools and collegaes to increase physical activity; Healthy New Towns; National Planning Policy Framework; NICE PH41	NICE: Physical activity: walking and cycling (PH41)	1	None identified	Use of local transport plans; JSNA; Use of road safety strategies; section 106 agreements; national planning policy framework; active design guidelines; NICE PH42; NICE PH17; NICE NG90 (active travel); What works in schools and collegaes to increase physical activity; Healthy New Towns; National Planning Policy Framework; NICE PH41	NICE PH42; NICE PH41	NICE: Physical activity: walking and cycling (PH41)	0								1	Cycling and walking investment strategy- walk to school project; NICE: Physical activity: walking and cycling (PH41)	None identified	Cycling and walking investment strategy (walk to school project)	None identified
Side effects of drug use		1	0	0			0				0					0					1	None identified	None identified	None identified	None identified	Not directly but could consider the e-learning for Healthcare module on obesity (which covers drugs as a causal factor) as training for health professionals which might increase awareness and improved medical management	None identified	None identified	0
Functional fitness	“Level of physical fitness to perform daily tasks”	1	1	1	Bikeability tranining; What works in schools to inrease PA; Beyond 2012;Ofsted framework to support physical development curriculum	C4L resources and apps; C4L vouchers; didn't include NHS apps as these are targetting parent behaviour; Guidance to support early years services; Start for Life weekly emails and virtual support; PH47 (effective delivery of programmes); What works in schools to increase PA; NICE PH41	0				0					0					0								0
Palatability of food offerings		1	1	0			0				1	None identified	Advertising restrictions ;Restriction of advertisement of high fat, salt or sugar products (hfss); Ban on the sale of energy drinks to children ;Ban promotion of unhealthy food/drink by location and price	Soft drinks levy; sugar reduction programme; Creation of healthy food environments in public sector; Healthier food in schools (meals and bf clubs); food in early years settings; nutrient-based standards for catering in food environments; NICE PH11; Healthier and more sustainable catering; NICE CG43 (interventions in communities); NICE CG43 (LAs); NICE CG43 (early years); NICE CG43 (schools); Sch…	Healthy Start Scheme; C4L campaign, resources, apps, vouchers; Start for life emails and virtual support; NICE PH11; NICE PH47 (effective delivery of programmes); Promotoing health of looked after children;	1	Advertising restrictions; Ban on the sale of energy drinks to children ; Restriction of advertisement of high fat, salt or sugar products (hfss); Ban promotion of unhealthy food/drink by location and price	Soft drinks levy; sugar reduction programme; Creation of healthy food environments in public sector; Healthier food in schools (meals and bf clubs); food in early years settings; nutrient-based standards for catering in food environments; NICE PH11; Healthier and more sustainable catering; NICE CG43 (interventions in communities); NICE CG43 (LAs); NICE CG43 (early years); NICE CG43 (schools); Sch…	Creation of healthy food environment; C4L educational campaigns; C4L educational Resources; NHS apps	Healthy Start Scheme; C4L campaign, resources, apps, vouchers; Start for life emails and virtual support; NICE PH11; NICE PH47 (effective delivery of programmes); Promotoing health of looked after children;	1	Clearer food labelling; C4L campaign and resources; Consistent calorie labelling	C4l vouchers	None identified	None identified	Soft drinks levy; sugar reduction programme; Creation of healthy food environments in public sector; Healthier food in schools (meals and bf clubs); food in early years settings; nutrient-based standards for catering in food environments; NICE PH11; Healthier and more sustainable catering; NICE CG43 (interventions in communities); NICE CG43 (LAs); NICE CG43 (early years); NICE CG43 (schools); Sch…	Creation of healthy food environment; C4L educational campaigns; C4L educational Resources; NHS apps	Healthy Start Scheme; C4L campaign, resources, apps, vouchers; Start for life emails and virtual support; NICE PH11; NICE PH47 (effective delivery of programmes); Promotoing health of looked after children;	1	Clearer food labelling; Healthy Start; HCP Universal education at 28w pregnancy universal & progessive; HCP Universal education from 28w pregnancy universal & progressive; HCP Universal programme 6w-6; HCP Progressive & universal programme 6w-6m; NCMP feedback, online resources; C4L educational campaigns; C4L educational Resources; C4L educational Health apps; 5 a day; Technical guidance on nutri…	Clearer food labelling; C4L campaign and resources; Consistent calorie labelling;	C4l vouchers	None identified
Quality and quantity of breast feeding (and weaning)		0	1	1	NICE: Postnatal care up to 8 weeks after birth (CG37)	Guidance to gain baby friendly accredidation; Start4Life- weekly emails; Start4Life - virtual support	1	Healthy Start scheme; HCP Universal 1st week life; HCP Progressive programme 1st week; HCP Universal programme 1-6w life; HCP Progressive programme 1-6w life; HCP Universal programme 6w-6; HCP Progressive programme 6w-6m; Guidance to gain baby friendly accredidation; Start4Life campaign; Guidelines for commissioning and delivering children's public health services aged 0 to 19 years; NICE CG62; N…	NICE: Postnatal care up to 8 weeks after birth (CG37)	Guidance to gain baby friendly accredidation; Start4Life campaign- weekly emails; Start4Life campaign- virtual support	1	NICE: Postnatal care up to 8 weeks after birth (CG37);	None identified	NICE: Postnatal care up to 8 weeks after birth (CG37); baby friendly accreditation	Guidance to gain baby friendly accredidation; Start4Life campaign- weekly emails; Start4Life campaign- virtual support	1	None identified	CG37 NICE: Postnatal care up to 8 weeks after birth; baby friendly accreditation	HCP Progressive programme 1st week; HCP Progressive programme 1-6w life; HCP Progressive programme 6w-6m; Guidance to gain baby friendly accredidation;	Guidance to gain baby friendly accredidation; Start4Life campaign- weekly emails; Start4Life campaign- virtual support	1	HCP Universal 1st week life; HCP Progressive programme 1st week life	None identified	None identified	NICE: Postnatal care up to 8 weeks after birth (CG37);	NICE: Postnatal care up to 8 weeks after birth (CG37); baby friendly accreditation	HCP Progressive programme 1st week; HCP Progressive programme 1-6w life; HCP Progressive programme 6w-6m; Guidance to gain baby friendly accredidation;	Guidance to gain baby friendly accredidation; Start4Life campaign- weekly emails; Start4Life campaign- virtual support	1	Healthy Start scheme; HCP Universal 1st week life; HCP Progressive programme 1st week; HCP Universal programme 1-6w life; HCP Progressive programme 1-6w life; HCP Universal programme 6w-6; HCP Progressive programme 6w-6m; Guidance to gain baby friendly accredidation; Start4Life campaign; Guidelines for commissioning and delivering children's public health services aged 0 to 19 years; NICE CG62; N…	HCP Universal 1st week life; HCP Progressive programme 1st week life	None identified	None identified
Demand for indulgence/ compensation	“Strength of demand for psychological release after stress or effort”	1	1	0			1	None identified	None identified	None identified	0					0					1	None identified	None identified	None identified	None identified	Advertising restrictions; Restriction of advertisement of high fat, salt or sugar products (hfss);	NHS weight loss plan (incl avoiding food as a reward)	None identified	1	None identified	None identified	None identified	None identified
Tendency to graze	“Tendency to eat outside fixed meal times”	1	1	0			0				1	None identified	Advertising restrictions ;Restriction of advertisement of high fat, salt or sugar products (hfss); Ban on the sale of energy drinks to children ;Ban promotion of unhealthy food/drink by location and price	Nutrient-based standards for catering in environments where food provided; Creation of healthy food environments in public sector environments; NICE: PH42; CG43 NHS community setting, LAs; Ban on the sale of energy drinks to children ;Ban promotion of unhealthy food/drink by location and price	None identified	1	Advertising restrictions ; Ban on the sale of energy drinks to children ;Restriction of advertisement of high fat, salt or sugar products (hfss);Ban promotion of unhealthy food/drink by location and price	Nutrient-based standards for catering in environments where food provided; Creation of healthy food environments in public sector environments; NICE: PH42; CG43 NHS community setting, LAs; Ban on the sale of energy drinks to children ;Ban promotion of unhealthy food/drink by location and price	Food in early years settings;	None identified	1	None identified	None identified	None identified	None identified	Nutrient-based standards for catering in environments where food provided; Creation of healthy food environments in public sector environments; NICE: PH42; CG43 NHS community setting, LAs; Ban on the sale of energy drinks to children ;Ban promotion of unhealthy food/drink by location and price	Food in early years settings;	None identified	0
De-skilling	“The degree to which individuals are not able anymore to engage independently in routine tasks for daily living (such as cooking)”	1	1	1	Bikability training; Cooking and nutrition in the national curriculum; NICE: Maternal and child nutrition; CG43 (NHS interventions); Food teaching in primary schools: A framework of knowledge and skills; What works in schools and colleges to increase physical activity?; Beyond 2012 – outstanding physical education for all Physical education in schools 2008–12;Ofsted framework to support physical …	None identified	1	Healthy Start Scheme; HCP Universal education at 28w pregnancy; HCP Universal education from 28w pregnancy; HCP Universal programme 6w-6; Cooking and nutrition in the national curriculum; The Eatwell Guide; Improved teaching of nutrition to teachers; Start4Life campaign; Start4Life campaign- weekly emails; Start4Life campaign- virtual support; NICE: Antenatal care for uncomplicated pregnancies (C…	Bikability training; Cooking and nutrition in the national curriculum; NICE: Maternal and child nutrition; CG43 (NHS interventions); Food teaching in primary schools: A framework of knowledge and skills; What works in schools and colleges to increase physical activity?; Beyond 2012 – outstanding physical education for all Physical education in schools 2008–12;Ofsted framework to support physical …	None identified	0					1	None identified	Primary PE and Sport Premium; Coordination of PE in schools; Ofsted framework to support physical development curriculum	PH 11; CG43 (NHS interventions); PH47 (effective delivery of programmes)	None identified	0								0
Convenience of food offerings	“The degree to which food offerings cater to the desire for convenience”	0	1	0			0				1	None identified	Advertising restrictions ;Restriction of advertisement of high fat, salt or sugar products (hfss); Ban on the sale of energy drinks to children ;Ban promotion of unhealthy food/drink by location and price	NICE CG43 (NHS communities); NICE CG43 (LAs); nutrient based standards for food outlets; healthier and more sustainable catering; advertising restrictions ; Restriction of advertisement of high fat, salt or sugar products (hfss); Ban on the sale of energy drinks to children ;Ban promotion of unhealthy food/drink by location and price	None identified	1	Advertising restrictions; Restriction of advertisement of high fat, salt or sugar products (hfss); Ban on the sale of energy drinks to children ;Ban promotion of unhealthy food/drink by location and price	NICE CG43 (NHS communities); NICE CG43 (LAs); nutrient based standards for food outlets; healthier and more sustainable catering; advertising restrictions; Restriction of advertisement of high fat, salt or sugar products (hfss); Ban on the sale of energy drinks to children ;Ban promotion of unhealthy food/drink by location and price;	Creation of healthy food environments in public sector settings	None identified	0								1	C4L campaign and resources; PH47 (effective delivery of services); cooking and nutrition in the national curriculum; Food teaching in primary schools; Ofsted framework to support personal development curriculum;	Clearer food labelling; C4L campaign and resources ;Consistent calorie labelling;	None identified	None identified
Portion size		1	1	0			1	HCP Progressive input up to 28w pregnancy; HCP Progressive input from 28w pregnancy; C4L educational campaigns; C4L educational Resources; C4L educational Health apps; 5 a day logos; The Eatwell Guide; NHS Apps for healthier diet, exercise, watching alcohol intake and smoking (One You Campaign)	None identified	C4L educational Resources; C4L educational Health apps;	1	None identified	None identified	Sugar reduction programme; Sugar reduction programme_Revised;Sugar reduction: juice and milk based drinks; Calorie Reduction programme	C4L educational Resources; C4L educational Health apps;	1	None identified	Sugar reduction programme; Sugar reduction programme_Revised; Sugar reduction: juice and milk based drinks; Calorie Reduction programme	Creation of healthy food environment; Food in early years settings; C4L educational campaigns; C4L educational Resources; NHS apps	C4L educational Resources; C4L educational Health apps;	1	Clearer food labelling; C4L campaign and resources; NHS educational resources; Consistent calorie labelling	None identified	None identified	None identified	Sugar reduction programme; Sugar reduction programme_Revised; Sugar reduction: juice and milk based drinks; Calorie Reduction programme	Creation of healthy food environment; Food in early years settings; C4L educational campaigns; C4L educational Resources; NHS apps	C4L educational Resources; C4L educational Health apps;	1	HCP Progressive input up to 28w pregnancy; HCP Progressive input from 28w pregnancy; C4L educational campaigns; C4L educational Resources; C4L educational Health apps; 5 a day logos; The Eatwell Guide; NHS Apps for healthier diet, exercise, watching alcohol intake and smoking (One You Campaign)	Clearer food labelling; C4L campaign and resources; NHS apps; Consistent calorie labelling;	None identified	None identified
Purchasing power	No description provided 'financial ability to buy products/ services'- Eng Ox Dict	0	1	0			0				1	None identified	None identified	Soft drinks levy; Universal free school meals for KS1; Healthy breakfast provision; Use of local transport plans as an opportunity for encouraging active travel; Joint Strategic Needs Assessment; Use of road safety strategies to create safer walking and play environments; Section 106 agreements; National Planning Policy Framework; 'Active Design' guidelines; NICE: Physical activity for children a…	NICE: Maternal and child nutrician (PH11); Healthy start vouchers; C4Life money off vouchers; Free school meals	1	None identified	Soft drinks levy; Universal free school meals for KS1; Healthy breakfast provision; Use of local transport plans as an opportunity for encouraging active travel; Joint Strategic Needs Assessment; Use of road safety strategies to create safer walking and play environments; Section 106 agreements; National Planning Policy Framework; 'Active Design' guidelines; NICE: Physical activity for children a…	None identified	Free school meals	0								0
Energy density of food offerings		1	1	0			0				1	Cooking and nutrition in the national curriculum; NICE PH11; NICE CG43 (NHS interventions); Food teaching in primary schools; Ofsted framework to support physical development curriculum	Advertising restrictions ; Restriction of advertisement of high fat, salt or sugar products (hfss); Ban on the sale of energy drinks to children ;Ban promotion of unhealthy food/drink by location and price	Soft drinks levy; Sugar reduction programme; Creation of healthy food environment; Healthier food in schools- school meals and breakfast clubs; Food in early years settings; Lowering maximum protein content of formula milk so in line with infant formula; Nutrient-based standards for catering in environments where food provided; Universal free school meals for KS1; Healthy breakfast clubs; NICE PH…	Healthy Start Scheme; C4L campaign, resources, apps, vouchers; Free school means KS1; NHS apps; Start4life campaign, weekly emails, virtual support; CG43 NHS; PH47; Promoting health of looked after children;	1	Advertising restrictions; Restriction of advertisement of high fat, salt or sugar products (hfss); Ban on the sale of energy drinks to children ;Ban promotion of unhealthy food/drink by location and price	Soft drinks levy; Sugar reduction programme; Creation of healthy food environment; Healthier food in schools- school meals and breakfast clubs; Food in early years settings; Nutrient-based standards for catering in environments where food provided; Universal free school meals for KS1; Healthy breakfast clubs; Improved nutrition teachin to teachers in schoools; NICE PH11; NICE: Obesity: working wi…	Creation of healthy food environment; Food in early years settings; C4L educational campaigns; C4L educational Resources; NHS Apps for healthier diet, exercise, watching alcohol intake and smoking (One You Campaign); NHS apps; Lets talk about weight; MECC; NHS weight loss plan; Online training in brief consultations; Guidelines for commissioning and delivering children's public health services ag…	Healthy Start Scheme; C4L campaign, resources, apps, vouchers; Free school meals KS1; NHS apps; Start for life emails and virtual support; NHS weight loss plan; NICE PH11; NICE: Preventing excess weight gain (NG7); NICE: Obesity: working with local communities (PH42); CG43 NHS; PH47 effective delivery; Promotoing health of looked after children;	1	None identified	None identified	None identified	None identified	Advertising restrictions ; Restriction of advertisement of high fat, salt or sugar products (hfss)	None identified	None identified	1	Clearer food labelling; Healthy Start; HCP Universal education at 28w pregnancy universal & progessive; HCP Universal education from 28w pregnancy universal & progressive; HCP Universal programme 6w-6; HCP Progressive & universal programme 6w-6m; NCMP feedback, online resources; C4L educational campaigns; C4L educational Resources; C4L educational Health apps; 5 a day; Technical guidance on nutri…	Clearer food labelling; C4L educational campaigns; C4L educational Resources; One you; NICE: Preventing excess weight gain	C4L money off vouchers	None identified
Market price of food offerings		0	1	0			COM-B Psychological capability				1	None identified	None identified	None identified	None identified	1	None identified	None identified	None identified	None identified	0								1	None identified	None identified	None identified	None identified
			t
